# Supplementary material for: Developmental and Structural Alterations at the Ductus–Aortic Isthmus Interface in Infantile Coarctation of the Aorta: A Biological Basis for Persistent Vascular Disease Beyond Anatomical Repair
Source: J Clin Med. 2026 Jul 3;15(13):5214. doi: 10.3390/jcm15135214 (PMC13362620; doi:10.3390/jcm15135214)
Supplement: Supplementary file 1 [file jcm-15-05214-s001.zip]

Archive with 5 entries (5 files):
- Table S1.pdf
- Table S2.xls
- Table S3.xls
- Table S4.xlsx
- Table S5.xlsx
