# Supplementary material for: Developmental and Structural Alterations at the Ductus–Aortic Isthmus Interface in Infantile Coarctation of the Aorta: A Biological Basis for Persistent Vascular Disease Beyond Anatomical Repair
Source: J Clin Med. 2026 Jul 3;15(13):5214. doi: 10.3390/jcm15135214 (PMC13362620; doi:10.3390/jcm15135214)
Supplement: Supplementary file 1 [file jcm-15-05214-s001.zip › Table S2.xls]

## Sheet: Sheet0
© 2000-2026 QIAGEN. All rights reserved.
Ingenuity Canonical Pathways	-log(p-value)	Ratio	z-score	Molecules
Hepatic Fibrosis / Hepatic Stellate Cell Activation	8.88E00	8.85E-02		A2M.CCL21.COL11A2.COL13A1.COL16A1.COL4A5.COL4A6.COL6A6.COL8A1.COL8A2.COL9A1.EDNRA.FGFR2.IGFBP3.IGFBP5.PDGFB.PDGFRB
Collagen biosynthesis and modifying enzymes	8.78E00	1.64E-01	2714	COL11A2.COL13A1.COL16A1.COL4A5.COL4A6.COL6A6.COL8A1.COL8A2.COL9A1.P4HA3.PLOD2
Pulmonary Fibrosis Idiopathic Signaling Pathway	8.3E00	6.44E-02	4025	ACTG2.AJUBA.CCND1.COL11A2.COL13A1.COL16A1.COL4A5.COL4A6.COL6A6.COL8A1.COL8A2.COL9A1.EDNRA.EPHB3.FGFR2.FZD8.MAPK10.MMP11.PDGFB.PDGFRB.WNT2B
Collagen chain trimerization	8.17E00	2.05E-01	2333	COL11A2.COL13A1.COL16A1.COL4A5.COL4A6.COL6A6.COL8A1.COL8A2.COL9A1
Collagen degradation	7.82E00	1.56E-01	2530	COL11A2.COL13A1.COL16A1.COL4A5.COL4A6.COL6A6.COL8A1.COL8A2.COL9A1.MMP11
Integrin cell surface interactions	7.66E00	1.29E-01	2714	COL13A1.COL16A1.COL4A5.COL4A6.COL6A6.COL8A1.COL8A2.COL9A1.ICAM5.ITGA3.TNC
RAR Activation	6.79E00	5.06E-02	2236	ADH1B.ADH1C.HOXA3.HOXA4.HOXA5.HOXB3.HOXB4.HOXB5.HOXC4.HOXD3.IGFBP3.IL17B.MAPK10.MEIS1.MMP11.NR2F1.PDE1C.PDE3B.PDE5A.RDH5.RORB.STRA6
Wound Healing Signaling Pathway	6.45E00	6.43E-02	3500	COL11A2.COL13A1.COL16A1.COL4A5.COL4A6.COL6A6.COL8A1.COL8A2.COL9A1.FGFR2.IL17B.ITGA3.KRT17.MAPK10.MST1.PDGFB
GP6 Signaling Pathway	5.83E00	8.59E-02	1897	COL11A2.COL13A1.COL16A1.COL4A5.COL4A6.COL6A6.COL8A1.COL8A2.COL9A1.LAMC3.SCHIP1
Assembly of collagen fibrils and other multimeric structures	5.77E00	1.31E-01	2121	COL11A2.COL4A5.COL4A6.COL6A6.COL8A1.COL8A2.COL9A1.LOXL2
Activation of anterior HOX genes in hindbrain during early embryogenesis	5.2E00	8.26E-02	3162	AJUBA.HOXA3.HOXA4.HOXB2.HOXB3.HOXB4.HOXC4.HOXD3.MEIS1.PBX1
Extracellular matrix organization	4.8E00	8.41E-02	1667	COL11A2.COL4A5.COL4A6.COL6A6.COL9A1.ITGA3.LAMC3.PDGFB.TNC
Pathogen Induced Cytokine Storm Signaling Pathway	4.66E00	4.45E-02	2673	CCL21.CCL28.COL11A2.COL13A1.COL16A1.COL4A5.COL4A6.COL6A6.COL8A1.COL8A2.COL9A1.HLA-DQA1.HLA-DQB1.IL17B.MAPK10.RIGI.RYR2
Role of Osteoclasts in Rheumatoid Arthritis Signaling Pathway	4.49E00	4.75E-02	1807	CCND1.COL11A2.COL13A1.COL16A1.COL4A5.COL4A6.COL6A6.COL8A1.COL8A2.COL9A1.FRZB.MAPK10.MMP11.SFRP2.SFRP4
Cardiac conduction	4.13E00	6.92E-02	2333	ATP1B2.CACNB2.KCNA5.KCNE5.KCNK12.RYR2.SCN2B.SLC8A1.SLC8A2
Cardiac Hypertrophy Signaling (Enhanced)	3.78E00	3.53E-02	2357	ADRA1B.CACNB2.EDNRA.FGFR2.FZD8.GHR.HAND2.HDAC5.HSPB2.IL17B.IL17RE.ITGA3.MAPK10.PDE1C.PDE3B.PDE5A.PLCD4.RYR2.WNT2B
Microautophagy Signaling Pathway	3.43E00	5.59E-02		COL11A2.COL13A1.COL16A1.COL4A5.COL4A6.COL6A6.COL8A1.COL8A2.COL9A1
Sheddase Signaling Pathway	3.29E00	4.9E-02	0.000	CCN1.CCR10.COL4A5.COL4A6.IGFBP3.IGFBP5.MAPK10.MMP11.PDGFB.PDGFRB
Signaling by PDGF	2.94E00	8.62E-02	1342	COL4A5.COL6A6.COL9A1.PDGFB.PDGFRB
Neutrophil Extracellular Trap Signaling Pathway	2.8E00	3.41E-02	-0.832	COL11A2.COL13A1.COL16A1.COL4A5.COL4A6.COL6A6.COL8A1.COL8A2.COL9A1.DEFA3.ITGA3.MAPK10.PLA2G1B.PLCD4
NCAM signaling for neurite out-growth	2.78E00	7.94E-02	1342	CACNB2.COL4A5.COL6A6.COL9A1.SPTB
Role of JAK2 in Hormone-like Cytokine Signaling	2.72E00	7.69E-02	2236	CCND1.CCND2.GHR.IRS4.NPY
Myelination Signaling Pathway	2.71E00	3.65E-02	2309	ADGRG6.ARHGAP6.FGFR2.FZD8.GLI3.HDAC5.ITGA3.LAMC3.NTF3.PDGFB.PDGFRB.WNT2B
CREB Signaling in Neurons	2.68E00	2.92E-02	3300	ADGRG6.ADORA2A.ADRA1B.CACNB2.CCR10.CHRM3.EDNRA.FGFR2.FZD8.GHR.GRIK1.GRIN2A.OXTR.PDGFB.PDGFRB.PLCD4.PTGER3.PTGER4
Cardiac β-adrenergic Signaling	2.63E00	4.71E-02	2000	CACNB2.PDE1C.PDE3B.PDE5A.PPP2R2B.RYR2.SLC8A1.SLC8A2
S100 Family Signaling Pathway	2.58E00	2.68E-02	2683	ADGRG6.ADORA2A.ADRA1B.BTC.CACNB2.CCR10.CHRM3.DEFA3.EDNRA.FGFR2.FZD8.MAPK10.MMP11.NTF3.OXTR.PLA2G1B.PLCD4.PTGER3.PTGER4.RYR2.WNT2B
WNT/β-catenin Signaling	2.58E00	4.62E-02	0.000	CCND1.FRZB.FZD8.PPP2R2B.SFRP2.SFRP4.SOX11.WNT2B
Signaling by Retinoic Acid	2.53E00	9.09E-02	-1000	ADH1A.ADH1C.PDK4.RDH5
Calcium Signaling	2.51E00	4.13E-02	1890	CACNB2.GRIK1.GRIN2A.HDAC5.RYR2.SLC8A1.SLC8A2.TNNC1.TNNT1
Post-translational protein phosphorylation	2.46E00	5.61E-02	1633	CCN1.HRC.IGFBP3.IGFBP5.TMEM132A.TNC
Membrane Repair Signaling Pathway	2.4E00	5.45E-02	0.816	CAPN6.CD82.SNAP25.SYT12.TSPAN5.TSPAN8
Breast Cancer Regulation by Stathmin1	2.39E00	2.81E-02	2500	ADGRG6.ADORA2A.ADRA1B.ARHGEF3.CCND1.CCND2.CCR10.CHRM3.EDNRA.FZD8.OXTR.PDGFB.PPP1R3C.PPP2R2B.PTGER3.PTGER4.STMN1
BEX2 Signaling Pathway	2.28E00	6.1E-02		BEX1.BEX2.CCND1.MAPK10.PPP2R2B
Role of Osteoblasts in Rheumatoid Arthritis Signaling Pathway	2.24E00	3.75E-02	1000	DLX5.FRZB.FZD8.IL17B.MMP11.SFRP2.SFRP4.SOST.WNT2B
Class A/1 (Rhodopsin-like receptors)	2.22E00	3.31E-02	1508	ADORA2A.ADRA1B.CCL21.CCL28.CCR10.CHRM3.EDNRA.NPY.OXTR.PTGER3.PTGER4
OAS antiviral response	2.21E00	2.22E-01		FLNA.RIGI
Regulation of Insulin-like Growth Factor (IGF) transport and uptake by IGFBPs	2.15E00	4.84E-02	1633	CCN1.HRC.IGFBP3.IGFBP5.TMEM132A.TNC
Neurexins and neuroligins	2.12E00	7.02E-02	2000	DLG2.GRIN2A.NRXN3.SYT12
Glioblastoma Multiforme Signaling	2.03E00	4.07E-02	2449	CCND1.CCND2.FZD8.PDGFB.PDGFRB.PLCD4.WNT2B
Response to elevated platelet cytosolic Ca2+	2.02E00	4.55E-02	0.816	A1BG.A2M.FLNA.MMRN1.PDGFB.SERPINA3
Multiple Sclerosis Signaling Pathway	1.98E00	3.65E-02	1633	C7.CAPN6.GRIN2A.HLA-DQA1.HLA-DQB1.IL17B.SLC8A1.SLC8A2
Pulmonary Hypertension Signaling Pathway	1.97E00	3.06E-02	2714	CCND1.EDNRA.FZD8.INHBA.KCNA5.MAPK10.PDE5A.PDGFB.PDGFRB.PLCD4.WNT2B
STAT3 Pathway	1.92E00	4.32E-02	2236	FGFR2.GHR.IL17RE.MAPK10.PDGFB.PDGFRB
Aryl Hydrocarbon Receptor Signaling	1.9E00	3.85E-02		CCND1.CCND2.GSTO2.GSTT2.HSPB2.MGST1.NR2F1
Formation of the dystrophin-glycoprotein complex (DGC)	1.89E00	8.33E-02		ACTG2.DRP2.LAMC3
Ethanol Degradation II	1.89E00	8.33E-02		ADH1A.ADH1B.ADH1C
Lung Ionic Balance Signaling Pathway	1.89E00	2.68E-02	1069	ADGRG6.ADORA2A.ADRA1B.ASIC2.ATP1B2.CCR10.CHRM3.EDNRA.FZD8.OXTR.PLCD4.PPP2R2B.PTGER3.PTGER4
Cellular Effects of Sildenafil (Viagra)	1.88E00	2.49E-02	-2183	ACTG2.ADGRG6.ADORA2A.ADRA1B.CACNB2.CAPN6.CCR10.CHRM3.EDNRA.FZD8.MAPK10.OXTR.PDE3B.PDE5A.PPP2R2B.PTGER3.PTGER4
Role of Osteoblasts. Osteoclasts and Chondrocytes in Rheumatoid Arthritis	1.87E00	3.49E-02		DLX5.FRZB.FZD8.MAPK10.SFRP2.SFRP4.SOST.WNT2B
Molecular Mechanisms of Cancer	1.84E00	2.33E-02	3578	ADGRG6.ADORA2A.ADRA1B.ARHGEF3.CCND1.CCND2.CCR10.CHRM3.EDNRA.FZD8.GHR.HDAC5.IL17RE.ITGA3.MAPK10.MMP11.OXTR.PDGFB.PTGER3.PTGER4
Inhibition of Matrix Metalloproteases	1.83E00	7.89E-02		A2M.MMP11.TFPI2
Neurovascular Coupling Signaling Pathway	1.82E00	3.42E-02	1414	ADORA2A.CACNB2.CHRM3.ENTPD1.GRIN2A.PLA2G1B.PTGER4.RYR2
Noradrenaline and Adrenaline Degradation	1.8E00	7.69E-02		ADH1A.ADH1B.ADH1C
PIP3 activates AKT signaling	1.8E00	4.05E-02	2449	BTC.FGFR2.NTF3.PDGFB.PDGFRB.PIP5K1B
NF1 RAS Signaling Pathway	1.78E00	2.6E-02	2673	ADGRG6.ADORA2A.ADRA1B.CCR10.CHRM3.EDNRA.FGFR2.FZD8.GHR.OXTR.PDGFB.PDGFRB.PTGER3.PTGER4
Gap Junction Signaling	1.76E00	2.98E-02	-0.632	ACTG2.CCND1.GRIK1.MAPK10.OXTR.PDGFRB.PLA2G1B.PLCD4.PTGER4.SOST
Dilated Cardiomyopathy Signaling Pathway	1.76E00	3.97E-02	-2000	ACTG2.CACNB2.RBM20.RYR2.TNNC1.TNNT1
cAMP-mediated signaling	1.75E00	3.32E-02	2121	ADORA2A.CHRM3.PDE1C.PDE3B.PDE5A.PTGER3.PTGER4.RGS4
G-Protein Coupled Receptor Signaling	1.73E00	2.39E-02	1213	ADGRG6.ADORA2A.ADRA1B.CCND1.CCR10.CHRM3.EDNRA.FZD8.MAPK10.OXTR.PDE1C.PDE3B.PDE5A.PTGER3.PTGER4.RGS4.SIX2
Human Embryonic Stem Cell Pluripotency	1.7E00	3.5E-02	2646	FGFR2.FZD8.INHBA.NTF3.PDGFB.PDGFRB.WNT2B
HIPPO signaling	1.68E00	5.19E-02		AJUBA.DLG2.MST1.PPP2R2B
Specification of the neural plate border	1.66E00	1.18E-01		DLX5.TFAP2B
O-linked glycosylation	1.64E00	4.24E-02	0.447	ADAMTS17.ADAMTS9.ADAMTSL3.B3GNT2.MMRN1
PAK Signaling	1.64E00	4.24E-02	2236	EPHB3.ITGA3.MAPK10.PDGFB.PDGFRB
tRNA Splicing	1.63E00	6.67E-02		PDE1C.PDE3B.PDE5A
Nitric Oxide Signaling in the Cardiovascular System	1.62E00	4.17E-02		CACNB2.PDE1C.PDE3B.PDE5A.RYR2
Degradation of the extracellular matrix	1.61E00	4.94E-02	2000	A2M.ADAMTS9.CAPN6.MMP11
Sperm Motility	1.59E00	3.1E-02		BMX.EPHB3.FGFR2.PDE1C.PDGFRB.PLA2G1B.PLCD4.ROR1
IL-15 Production	1.59E00	4.1E-02	1342	BMX.EPHB3.FGFR2.PDGFRB.ROR1
Axonal Guidance Signaling	1.57E00	2.5E-02		ADAMTS17.ADAMTS9.ECEL1.EPHB3.FZD8.GLI3.ITGA3.MMP11.NTF3.PDGFB.PLCD4.SEMA3F.WNT2B
RHOA Signaling	1.55E00	0.04	1000	ACTG2.ARHGAP6.PIP5K1B.SEMA3F.SEPTIN4
Retinoate Biosynthesis I	1.54E00	6.12E-02		ADH1B.ADH1C.RDH5
Receptor-type tyrosine-protein phosphatases	1.53E00	0.1		PTPRD.SLITRK6
Apelin Liver Signaling Pathway	1.53E00	0.1		MAPK10.PDGFRB
Germ Cell-Sertoli Cell Junction Signaling	1.52E00	3.51E-02		A2M.ACTG2.ITGA3.JUP.LAMC3.MAPK10
Platelet homeostasis	1.52E00	4.65E-02	2000	IRAG1.PDE5A.SLC8A1.SLC8A2
Cyclins and Cell Cycle Regulation	1.52E00	4.65E-02		CCND1.CCND2.HDAC5.PPP2R2B
nNOS Signaling in Neurons	1.52E00	0.06		CAPN6.DLG2.GRIN2A
Glioma Signaling	1.51E00	3.91E-02		CCND1.CCND2.HDAC5.PDGFB.PDGFRB
Epithelial Membrane Protein Signaling Pathway	1.5E00	3.47E-02	1633	FGFR2.GHR.IRX2.ITGA3.PDGFRB.TFF3
Transcriptional regulation by RUNX2	1.49E00	5.88E-02		CCND1.GLI3.HAND2
Glutathione-mediated Detoxification	1.49E00	5.88E-02		GSTO2.GSTT2.MGST1
G alpha (q) signalling events	1.49E00	3.45E-02	1633	ADRA1B.CHRM3.EDNRA.OXTR.RGS4.RGS5
ABRA Signaling Pathway	1.49E00	4.55E-02	0.000	ACTG2.HAND2.MAPK10.TAGLN
Synaptic adhesion-like molecules	1.49E00	9.52E-02		GRIN2A.PTPRD
Regulation of Cellular Mechanics by Calpain Protease	1.48E00	4.49E-02		CAPN6.CCND1.CCND2.ITGA3
TR/RXR Activation	1.47E00	3.82E-02	1342	CCND1.NRGN.PCK1.PDE3B.SYT12
Signaling by PTK6	1.41E00	5.45E-02		BTC.CCND1.KHDRBS3
MTF1 activates gene expression	1.4E00	3.33E-01		CSRP1
Role of PKR in Interferon Induction and Antiviral Response	1.39E00	3.62E-02	2236	ATF3.MAPK10.PDGFB.PDGFRB.RIGI
Reelin Signaling in Neurons	1.38E00	3.6E-02	1342	ARHGEF3.GRIN2A.ITGA3.MAPK10.PDK4
Regulation of RUNX1 Expression and Activity	1.38E00	8.33E-02		CCND1.CCND2
Ovarian Folliculogenesis Signaling Pathway	1.37E00	2.98E-02	1134	CCN1.FZD8.IRS4.MAPK10.MST1.PDGFB.PDGFRB
Sertoli Cell-Germ Cell Junction Signaling Pathway (Enhanced)	1.36E00	2.97E-02	0.816	A2M.ACTG2.ITGA3.JUP.LAMC3.MAPK10.PPP2R2B
Role of Macrophages. Fibroblasts and Endothelial Cells in Rheumatoid Arthritis	1.36E00	2.65E-02	0.333	CCND1.FRZB.FZD8.PDGFB.PLCD4.SFRP2.SFRP4.SOST.WNT2B
Interferon gamma signaling	1.35E00	4.08E-02	1000	HLA-DQA1.HLA-DQB1.TRIM46.TRIM6
GADD45 Signaling	1.32E00	0.05		CCND1.CCND2.MAPK10
PCP (Planar Cell Polarity) Pathway	1.32E00	0.05		FZD8.MAPK10.WNT2B
Miscellaneous transport and binding events	1.32E00	7.69E-02		NIPAL4.TUSC3
Glycogen metabolism	1.32E00	7.69E-02		AGL.PPP1R3C
D-myo-inositol (1.4.5)-Trisphosphate Biosynthesis	1.32E00	7.69E-02		PIP5K1B.PLCD4
Bone Mineralization Signaling Pathway	1.32E00	3.45E-02		FGFR2.FZD8.PLCD4.SLC8A1.WNT2B
Apelin Cardiomyocyte Signaling Pathway	1.31E00	3.96E-02	2000	MAPK10.PLCD4.SLC8A1.SLC8A2
Leukocyte Extravasation Signaling	1.3E00	3.09E-02	0.816	ACTG2.ARHGAP6.BMX.ITGA3.MAPK10.MMP11
Pancreatic Secretion Signaling Pathway	1.29E00	2.86E-02	1134	ADORA2A.ARHGEF3.CHRM3.LPL.PLCD4.RYR2.SNAP25
FXR/RXR Activation	1.29E00	3.08E-02	-1000	GSTO2.GSTT2.IL17B.LPL.MAPK10.MGST1
Syndecan interactions	1.29E00	7.41E-02		SDC4.TNC
MSP-RON Signaling Pathway	1.28E00	4.84E-02		ACTG2.KLK5.MST1
Sertoli Cell-Sertoli Cell Junction Signaling	1.28E00	2.83E-02	2449	A2M.ACTG2.ITGA3.JUP.LAMC3.MAPK10.SPTB
ILK Signaling	1.28E00	3.05E-02	1633	ACTG2.CCND1.FLNA.IRS4.MAPK10.PPP2R2B
Uracil Degradation II (Reductive)	1.27E00	2.5E-01		DPYD
Ascorbate Recycling (Cytosolic)	1.27E00	2.5E-01		GSTO2
Thymine Degradation	1.27E00	2.5E-01		DPYD
Rapoport-Luebering Glycolytic Shunt	1.27E00	2.5E-01		PGAM2
PTEN Signaling	1.25E00	3.31E-02	-2236	CCND1.FGFR2.GHR.ITGA3.PDGFRB
WNT/SHH Axonal Guidance Signaling Pathway	1.24E00	3.29E-02	2236	FZD8.GLI3.MAPK10.SEMA3F.WNT2B
Factors Promoting Cardiogenesis in Vertebrates	1.24E00	3.29E-02	2236	CCND1.FZD8.MAPK10.PLCD4.WNT2B
Docosahexaenoic Acid (DHA) Signaling	1.24E00	2.78E-02	1890	CCND1.FABP3.PDGFB.PLA2G1B.PLCD4.SPTB.SYT12
Transport of inorganic cations/anions and amino acids/oligopeptides	1.23E00	3.74E-02	0.000	SLC1A7.SLC24A4.SLC8A1.SLC8A2
Pulmonary Healing Signaling Pathway	1.23E00	2.97E-02	2449	CCND1.FGFR2.FZD8.MAPK10.MMP11.WNT2B
EGR2 and SOX10-mediated initiation of Schwann cell myelination	1.23E00	6.9E-02		ADGRG6.DRP2
Hepatic Fibrosis Signaling Pathway	1.23E00	2.4E-02	2828	CACNB2.CCND1.EDNRA.FZD8.GLI3.ITGA3.MAPK10.PDGFB.PDGFRB.WNT2B
Xenobiotic Metabolism AHR Signaling Pathway	1.22E00	3.7E-02		GSTO2.GSTT2.HDAC5.MGST1
ISGylation Signaling Pathway	1.21E00	3.67E-02	-1000	CCND1.ITGA3.MAPK10.RIGI
FOXO-mediated transcription of oxidative stress. metabolic and neuronal genes	1.2E00	6.67E-02		NPY.PCK1
Regulation of CDH11 Expression and Function	1.2E00	6.67E-02		FOXF1.JUP
Co-inhibition by PD-1	1.2E00	6.67E-02		HLA-DQA1.HLA-DQB1
Abacavir ADME	1.2E00	4.48E-02		ADH1A.PCK1.SLC22A3
WNT/Ca2+ Signaling Pathway	1.2E00	4.48E-02		FZD8.PLCD4.ROR1
G alpha (i) signalling events	1.2E00	2.71E-02	1134	CCL21.CCL28.CCR10.NPY.PTGER3.RGS4.RGS5
Glutamate Receptor Signaling	1.18E00	4.41E-02		GRIK1.GRIN2A.SLC1A7
Signaling by MST1	1.18E00	0.2		MST1
Formation of lateral plate mesoderm	1.18E00	0.2		FOXF1
NAD Biosynthesis from 2-amino-3-carboxymuconate Semialdehyde	1.18E00	0.2		QPRT
Signaling by BMP	1.18E00	6.45E-02		GREM2.INHBA
Ovarian Cancer Signaling	1.18E00	3.14E-02		CCND1.EDNRA.FZD8.HDAC5.WNT2B
Glucocorticoid Receptor Signaling	1.17E00	2.17E-02		A2M.GHR.HLA-DQA1.HLA-DQB1.IL17RE.KRT14.KRT17.KRT8.KRT9.MAPK10.PCK1.PDK4.PLA2G1B
Phospholipases	1.17E00	4.35E-02		LPL.PLA2G1B.PLCD4
Cell Cycle: G1/S Checkpoint Regulation	1.17E00	4.35E-02		CCND1.CCND2.HDAC5
Gustation Pathway	1.17E00	2.86E-02	1633	ASIC2.CACNB2.CHRM3.LPL.PDE3B.SCN2B
Cachexia Signaling Pathway	1.15E00	2.41E-02	1667	CAPN6.IGFBP3.IL17B.INHBA.LPL.MAPK10.MYOC.NPY.PDE3B
Basal Cell Carcinoma Signaling	1.14E00	4.23E-02		FZD8.GLI3.WNT2B
Transcriptional Regulatory Network in Embryonic Stem Cells	1.13E00	3.05E-02	1342	FGFR2.FZD8.INHBA.MEIS1.WNT2B
BBSome Signaling Pathway	1.13E00	2.24E-02	2111	ADGRG6.ADORA2A.ADRA1B.CCR10.CHRM3.EDNRA.FZD8.GLI3.OXTR.PTGER3.PTGER4
Keratinization	1.12E00	2.78E-02	2449	JUP.KLK5.KRT14.KRT17.KRT8.KRT9
Signaling by Rho Family GTPases	1.12E00	2.6E-02	1890	ACTG2.ARHGEF3.ITGA3.MAPK10.PIP5K1B.SEPTIN4.STMN1
Amyotrophic Lateral Sclerosis Signaling	1.12E00	3.42E-02		CACNB2.CAPN6.GRIK1.GRIN2A
Myocardin Signaling Pathway	1.12E00	3.42E-02	1000	HDAC5.PDGFB.PDGFRB.TAGLN
Growth Hormone Signaling	1.11E00	4.11E-02		A2M.GHR.IGFBP3
Antioxidant Action of Vitamin C	1.11E00	3.39E-02		GSTO2.MAPK10.PLA2G1B.PLCD4
Colorectal Cancer Metastasis Signaling	1.11E00	2.58E-02	2646	CCND1.FZD8.MAPK10.MMP11.PTGER3.PTGER4.WNT2B
Glutaminergic Receptor Signaling Pathway (Enhanced)	1.1E00	2.45E-02	2121	CACNB2.GRIK1.GRIN2A.PLA2G1B.PLCD4.SCN2B.SLC1A7.SNAP25
Germ Cell Differentiation Signaling Pathway	1.09E00	3.33E-02	-1000	FZD8.HOXD3.INHBA.PDGFB
MSP-RON Signaling in Macrophages Pathway	1.09E00	3.33E-02		HLA-DQA1.HLA-DQB1.KLK5.MST1
Nucleotide catabolism	1.09E00	5.71E-02		DPYD.ENTPD1
Coagulation System	1.09E00	5.71E-02		A2M.TFPI
Plasma lipoprotein assembly. remodeling. and clearance	1.07E00	3.95E-02		A2M.LPL.ZDHHC8
Striated Muscle Contraction	1.07E00	5.56E-02		TNNC1.TNNT1
DYRK1A Signaling Pathway	1.06E00	2.91E-02	0.447	CCND1.CCND2.FGFR2.GRIN2A.MAPK10
Agranulocyte Adhesion and Diapedesis	1.06E00	2.67E-02		ACTG2.CCL21.CCL28.CCR10.MMP11.SDC4
VDR/RXR Activation	1.04E00	3.85E-02		COL13A1.IGFBP3.IGFBP5
Caveolar-mediated Endocytosis Signaling	1.04E00	3.85E-02		ACTG2.FLNA.ITGA3
Leptin Signaling in Obesity	1.04E00	3.85E-02		NPY.PDE3B.PLCD4
Regulation of CDH19 Expression and Function	1.04E00	1.43E-01		JUP
Chronic Myeloid Leukemia Signaling	1.04E00	2.48E-02	2646	CCND1.CCND2.FZD8.GLI3.HDAC5.PLCD4.WNT2B
Signaling by MET	1.03E00	3.8E-02		COL11A2.ITGA3.LAMC3
Cell Cycle Regulation by BTG Family Proteins	1.03E00	5.26E-02		CCND1.PPP2R2B
Role of NFAT in Cardiac Hypertrophy	1.02E00	2.61E-02	2236	CACNB2.HDAC5.MAPK10.PLCD4.SLC8A1.SLC8A2
Glycosaminoglycan metabolism	1.02E00	3.15E-02	2000	B3GNT2.CSPG5.OGN.SDC4
Gαs Signaling	1.02E00	3.15E-02	1000	ADORA2A.CHRM3.PTGER4.RYR2
Insulin Secretion Signaling Pathway	1.02E00	2.46E-02	1342	ASIC2.CACNB2.CHRM3.GHR.PLCD4.RYR2.SNAP25
Protein Kinase A Signaling	1.01E00	2.25E-02	1134	FLNA.GLI3.H1-0.PDE1C.PDE3B.PDE5A.PLCD4.PTPRD.RYR2
Dopamine-DARPP32 Feedback in cAMP Signaling	1.01E00	2.79E-02		CACNB2.GRIN2A.PAWR.PLCD4.PPP2R2B
Oxytocin Signaling Pathway	1.01E00	2.44E-02	1890	CACNB2.HSPB2.KCNA5.LPL.MAPK10.OXTR.PLA2G1B
Role of JAK family kinases in IL-6-type Cytokine Signaling	1.01E00	3.7E-02		CCND1.MAPK10.SERPINA3
Formation of Fibrin Clot (Clotting Cascade)	1.01E00	5.13E-02		A2M.TFPI
Complement System	1.01E00	5.13E-02		C7.CFI
Neurotransmitter release cycle	9.89E-01	0.05		SLC1A7.SNAP25
Interleukin-17 signaling	9.84E-01	1.25E-01		IL17RE
TCF dependent signaling in response to WNT	9.83E-01	2.54E-02	2449	CTNNBIP1.DACT1.FZD8.PIP5K1B.SFRP2.SOST
Phagosome Formation	9.81E-01	1.98E-02	2138	ADGRG6.ADORA2A.ADRA1B.CCR10.CHRM3.EDNRA.FZD8.ITGA3.MRC1.OXTR.PIP5K1B.PLA2G1B.PTGER3.PTGER4
Ion channel transport	9.78E-01	2.73E-02	1342	ASIC2.ATP1B2.BEST4.RYR2.WNK2
Zn Homeostasis Signaling Pathway	9.74E-01	1.84E-02	0.894	ADGRG6.ADORA2A.ADRA1B.CCR10.CHRM3.EDNRA.FZD8.GRIN2A.HLA-DQA1.HLA-DQB1.MMP11.MT1F.OXTR.PDE1C.PDE3B.PDE5A.PTGER3.PTGER4.RYR2.SLC30A3
Transport of bile salts and organic acids. metal ions and amine compounds	9.72E-01	3.57E-02		SLC22A3.SLC30A3.SLC44A3
Pyrimidine Ribonucleotides Interconversion	9.71E-01	4.88E-02		ENTPD1.PCK1
Osteoarthritis Pathway	9.7E-01	2.52E-02	1342	DLX5.FRZB.FZD8.GLI3.ITGA3.SDC4
Activation of NMDA receptors and postsynaptic events	9.61E-01	3.53E-02		DLG2.GRIN2A.NRGN
Antigen Presentation Pathway	9.53E-01	4.76E-02		HLA-DQA1.HLA-DQB1
Regulation of the Epithelial Mesenchymal Transition in Development Pathway	9.49E-01	3.49E-02		FZD8.GLI3.WNT2B
Superpathway of Inositol Phosphate Compounds	9.45E-01	2.48E-02		PAWR.PIP5K1B.PLCD4.PPP1R3C.PPP2R2B.PTPRD
Atherosclerosis Signaling	9.4E-01	2.94E-02	1000	COL11A2.LPL.PDGFB.PLA2G1B
Orexin Signaling Pathway	9.38E-01	2.47E-02	2449	CACNB2.PIP5K1B.PLA2G1B.PLCD4.SLC8A1.SLC8A2
Smooth Muscle Contraction	9.36E-01	4.65E-02		ACTG2.PDE5A
Intrinsic Prothrombin Activation Pathway	9.36E-01	4.65E-02		COL11A2.KLK5
Leucine Degradation I	9.36E-01	1.11E-01		BCAT1
Cerebral Malformation Signaling Pathway	9.31E-01	2.92E-02		ANGPT2.JUP.MAPK10.PPP2R2B
Adipogenesis pathway	9.23E-01	2.9E-02	-1000	FGFR2.FZD8.HDAC5.LPL
PI3K Cascade	9.2E-01	4.55E-02		FGFR2.PDE3B
Elastic fibre formation	9.2E-01	4.55E-02		EMILIN1.LOXL2
Assembly and cell surface presentation of NMDA receptors	9.2E-01	4.55E-02		DLG2.GRIN2A
Retinoid metabolism and transport	9.2E-01	4.55E-02		LPL.SDC4
Pyrimidine Ribonucleotides De Novo Biosynthesis	9.2E-01	4.55E-02		ENTPD1.PCK1
Senescence Pathway	9.18E-01	2.31E-02	-1342	ATF3.CACNB2.CAPN6.CCND1.CCND2.PDK4.PPP2R2B
Macrophage Alternative Activation Signaling Pathway	9.07E-01	2.59E-02		ADORA2A.HLA-DQA1.HLA-DQB1.LPL.MRC1
Neurotransmitter clearance	8.93E-01	0.1		SLC6A4
POU5F1 (OCT4). SOX2. NANOG repress genes related to differentiation	8.93E-01	0.1		TSC22D1
Urea cycle	8.93E-01	0.1		NAGS
Prednisone ADME	8.93E-01	0.1		HSD11B1
Embryonic Stem Cell Differentiation into Cardiac Lineages	8.93E-01	0.1		HOXB5
MIF Regulation of Innate Immunity	8.88E-01	4.35E-02		MAPK10.PLA2G1B
Role of OCT4 in Mammalian Embryonic Stem Cell Pluripotency	8.88E-01	4.35E-02		IGF2BP1.NR2F1
Apelin Pancreas Signaling Pathway	8.88E-01	4.35E-02		MAPK10.PDE3B
Cell junction organization	8.85E-01	3.26E-02		FLNA.JUP.KRT14
MSP-RON Signaling in Cancer Cells Pathway	8.82E-01	2.8E-02	2000	CCND1.FLNA.KLK5.MST1
Post-translational modification: synthesis of GPI-anchored proteins	8.75E-01	3.23E-02		CNTN3.CNTN4.LYPD1
Serotonin Degradation	8.75E-01	3.23E-02		ADH1A.ADH1B.ADH1C
Synaptic Long Term Depression	8.67E-01	2.51E-02	1342	CACNB2.PLA2G1B.PLCD4.PPP2R2B.RYR2
PI3K/AKT Signaling	8.67E-01	2.51E-02		CCND1.GHR.IL17RE.ITGA3.PPP2R2B
Metallothioneins bind metals	8.54E-01	9.09E-02		MT1F
NAD biosynthesis II (from tryptophan)	8.54E-01	9.09E-02		QPRT
Glycogen Degradation II	8.54E-01	9.09E-02		AGL
Hematoma Resolution Signaling Pathway	8.51E-01	2.33E-02	-1633	C7.GRIN2A.IL17B.MAPK10.MMP11.PTGER3
Non-Small Cell Lung Cancer Signaling	8.46E-01	3.12E-02		CCND1.CCND2.HDAC5
Signaling by NOTCH3	8.3E-01	0.04		MAML3.PBX1
nNOS Signaling in Skeletal Muscle Cells	8.3E-01	0.04		CACNB2.RYR2
Granulocyte Adhesion and Diapedesis	8.29E-01	2.44E-02		CCL21.CCL28.CCR10.MMP11.SDC4
Small Cell Lung Cancer Signaling	8.27E-01	3.06E-02		CCND1.CCND2.HDAC5
RAF/MAP kinase cascade	8.23E-01	2.28E-02	2449	BTC.DLG2.FGFR2.PDGFB.PDGFRB.SPTB
Endocannabinoid Neuronal Synapse Pathway	8.21E-01	2.65E-02	2000	CACNB2.GRIN2A.MAPK10.PLCD4
Presynaptic depolarization and calcium channel opening	8.2E-01	8.33E-02		CACNB2
Peptide hormone biosynthesis	8.2E-01	8.33E-02		INHBA
GP1b-IX-V activation signalling	8.2E-01	8.33E-02		FLNA
Lysine catabolism	8.2E-01	8.33E-02		CRYM
D-myo-inositol-5-phosphate Metabolism	8.17E-01	2.42E-02		PAWR.PLCD4.PPP1R3C.PPP2R2B.PTPRD
Apoptotic execution phase	8.03E-01	3.85E-02		BMX.H1-0
IL-10 Signaling	7.93E-01	2.58E-02		CCND1.HLA-DQA1.HLA-DQB1.PBX1
Passive transport by Aquaporins	7.88E-01	7.69E-02		AQP10
Nephron development	7.88E-01	7.69E-02		IRX2
Glycogen Degradation III	7.88E-01	7.69E-02		AGL
Integrin to Cytoskeleton Signaling Pathway	7.87E-01	2.36E-02	2000	ACTG2.CAPN6.ITGA3.PDGFB.TSPAN5
Lysosome Positioning Signaling Pathway	7.86E-01	2.56E-02	2000	ACTG2.FGFR2.GHR.PDGFRB
IL-4 Signaling	7.85E-01	1.91E-02	2333	COL11A2.COL13A1.COL16A1.COL4A5.COL4A6.COL6A6.COL8A1.COL8A2.COL9A1.HLA-DQA1.HLA-DQB1
Intrinsic Pathway for Apoptosis	7.65E-01	3.64E-02		BMF.SEPTIN4
IGF-1 Signaling	7.65E-01	2.86E-02		CCN1.IGFBP3.IGFBP5
3-phosphoinositide Biosynthesis	7.64E-01	2.31E-02		PAWR.PIP5K1B.PPP1R3C.PPP2R2B.PTPRD
Cell surface interactions at the vascular wall	7.58E-01	2.3E-02	1342	ANGPT2.ATP1B2.GRB14.ITGA3.SDC4
CDK5 Signaling	7.56E-01	2.83E-02		ITGA3.MAPK10.PPP2R2B
Paxillin Signaling	7.56E-01	2.83E-02		ACTG2.ITGA3.MAPK10
CSDE1 Signaling Pathway	7.53E-01	3.57E-02		SDC4.TNC
Preeclampsia Signaling Pathway	7.52E-01	2.48E-02	0.000	CCND1.FZD8.MAPK10.PPP2R2B
RHOGDI Signaling	7.41E-01	2.27E-02	-2236	ACTG2.ARHGAP6.ARHGEF3.ITGA3.PIP5K1B
ERK/MAPK Signaling	7.41E-01	2.27E-02	1342	HSPB2.ITGA3.PLA2G1B.PPP1R3C.PPP2R2B
Integration of energy metabolism	7.4E-01	2.78E-02		CACNB2.CHRM3.SNAP25
Factors involved in megakaryocyte development and platelet production	7.4E-01	2.78E-02		GATA2.GATA5.ZFPM1
PPAR Signaling	7.4E-01	2.78E-02		NR2F1.PDGFB.PDGFRB
Mitotic Telophase/Cytokinesis	7.31E-01	6.67E-02		PTGER4
Eicosanoid Signaling	7.27E-01	2.13E-02	2449	CCND1.HSPB2.PLA2G1B.PLCD4.PTGER3.PTGER4
Signaling by ERBB4	7.18E-01	3.39E-02		BTC.STMN1
Phase II - Conjugation of compounds	7.16E-01	2.7E-02		GSTO2.GSTT2.MGST1
Glycation Signaling Pathway	7.15E-01	2.22E-02	0.447	COL4A5.COL4A6.ICAM5.IL17B.MAPK10
Phase I - Functionalization of compounds	7.08E-01	2.68E-02		ADH1A.ADH1B.ADH1C
Visual phototransduction	7.07E-01	3.33E-02		RDH5.STRA6
Extrinsic Prothrombin Activation Pathway	7.06E-01	6.25E-02		TFPI
Regulation of Actin-based Motility by Rho	7.01E-01	2.65E-02		ACTG2.ITGA3.PIP5K1B
Aldosterone Signaling in Epithelial Cells	6.84E-01	2.33E-02		ASIC2.HSPB2.PIP5K1B.PLCD4
Prolactin receptor signaling	6.83E-01	5.88E-02		GHR
Signaling by Type 1 Insulin-like Growth Factor 1 Receptor (IGF1R)	6.83E-01	5.88E-02		IRS4
Transcriptional regulation of pluripotent stem cells	6.83E-01	5.88E-02		PBX1
Mechanical load activates signaling by PIEZO1 and integrins in osteocytes	6.83E-01	5.88E-02		CACNB2
Opioid Signaling Pathway	6.77E-01	2.05E-02	0.000	CACNB2.GRIN2A.PDE1C.RGS4.RGS5.RYR2
ABC-family proteins mediated transport	6.64E-01	2.54E-02		ABCA8.ABCC6.ABCG4
Formation of the nephric duct	6.61E-01	5.56E-02		HOXB4
Isoleucine Degradation I	6.61E-01	5.56E-02		BCAT1
Virus Entry via Endocytic Pathways	6.57E-01	2.52E-02		ACTG2.FLNA.FOLR1
Bladder Cancer Signaling	6.57E-01	2.52E-02		CCND1.HDAC5.MMP11
Sphingosine-1-phosphate Signaling	6.57E-01	2.52E-02		PDGFB.PDGFRB.PLCD4
Activation of IRF by Cytosolic Pattern Recognition Receptors	6.46E-01	3.03E-02		MAPK10.RIGI
Signaling by Activin	6.4E-01	5.26E-02		INHBA
GABA synthesis. release. reuptake and degradation	6.4E-01	5.26E-02		SNAP25
Modulation of host responses by IFN-stimulated genes	6.4E-01	5.26E-02		RIGI
Tumor Microenvironment Pathway	6.38E-01	2.22E-02	2000	CCND1.MMP11.PDGFB.TNC
L1CAM interactions	6.3E-01	2.44E-02		GAP43.SCN2B.SPTB
Proteasomal PSMD10 Signaling Pathway	6.3E-01	2.44E-02		CCND1.IGFBP5.PDGFB
Agrin Interactions at Neuromuscular Junction	6.27E-01	2.94E-02		ACTG2.MAPK10
Actin Cytoskeleton Signaling	6.21E-01	2.05E-02		ACTG2.FLNA.ITGA3.PDGFB.PIP5K1B
SUMOylation of transcription factors	6.21E-01	0.05		TFAP2B
Interleukin-12 family signaling	6.21E-01	0.05		CRLF1
Valine Degradation I	6.21E-01	0.05		BCAT1
Autism Signaling Pathway	6.18E-01	1.95E-02	2449	CACNB2.FOLR1.FZD8.GRIN2A.IL17B.WNT2B
Sensory processing of sound by inner hair cells of the cochlea	6.17E-01	2.9E-02		CACNB2.SNAP25
Pancreatic Adenocarcinoma Signaling	6.16E-01	2.4E-02		CCND1.HDAC5.MAPK10
FAK Signaling	6.07E-01	1.64E-02	2668	ADGRG6.ADORA2A.ADRA1B.CAPN6.CCND1.CCR10.CHRM3.EDNRA.FZD8.GHR.IL17RE.ITGA3.MAPK10.OXTR.PDGFRB.PTGER3.PTGER4
RHO GTPases activate PAKs	6.02E-01	4.76E-02		FLNA
Branched-chain amino acid catabolism	6.02E-01	4.76E-02		BCAT1
Formation of the ureteric bud	6.02E-01	4.76E-02		SIX2
Insulin Receptor Signaling	5.97E-01	2.34E-02		ASIC2.IRS4.PDE3B
Hepatitis B Chronic Liver Pathogenesis Signaling Pathway	5.96E-01	2.13E-02	0.000	ABCC6.ANGPT2.MAPK10.RIGI
Clathrin-mediated endocytosis	5.91E-01	2.33E-02		AMPH.BTC.PACSIN1
IL-6 Signaling	5.91E-01	2.33E-02		A2M.HSPB2.MAPK10
LXR/RXR Activation	5.85E-01	2.31E-02		A1BG.ABCG4.LPL
Formation of paraxial mesoderm	5.85E-01	4.55E-02		MAML3
Pyrimidine Deoxyribonucleotides De Novo Biosynthesis I	5.85E-01	4.55E-02		PCK1
Regulation of RUNX2 expression and activity	5.83E-01	2.74E-02		DLX5.DLX6
Synaptogenesis Signaling Pathway	5.79E-01	1.89E-02	2236	CACNB2.EPHB3.GRIN2A.NRXN3.SNAP25.SYT12
HGF Signaling	5.79E-01	2.29E-02		CCND1.ITGA3.MAPK10
D-myo-inositol (1.4.5.6)-Tetrakisphosphate Biosynthesis	5.76E-01	2.08E-02		PAWR.PPP1R3C.PPP2R2B.PTPRD
D-myo-inositol (3.4.5.6)-tetrakisphosphate Biosynthesis	5.76E-01	2.08E-02		PAWR.PPP1R3C.PPP2R2B.PTPRD
NOD1/2 Signaling Pathway	5.71E-01	2.07E-02		DEFA3.IL17B.MAPK10.RIGI
Apelin Cardiac Fibroblast Signaling Pathway	5.68E-01	4.35E-02		ANGPT2
Epigenetic regulation of gene expression by MLL3 and MLL4 complexes	5.67E-01	2.26E-02		AJUBA.LPL.PDK4
Regulation of the Epithelial-Mesenchymal Transition Pathway	5.67E-01	2.06E-02		FGFR2.FZD8.PDGFRB.WNT2B
Regulation of the Epithelial Mesenchymal Transition by Growth Factors Pathway	5.67E-01	2.06E-02	2000	FGFR2.MAPK10.PDGFB.PDGFRB
Extra-nuclear estrogen signaling	5.66E-01	2.67E-02		BTC.CCND1
Melatonin Signaling	5.66E-01	2.67E-02		PLCD4.RORB
Endothelin-1 Signaling	5.62E-01	2.05E-02	2000	EDNRA.MAPK10.PLA2G1B.PLCD4
Centrosomal KIAA0586 Signaling Pathway	5.61E-01	2.24E-02		CSPG5.FGFR2.GLI3
GDNF Family Ligand-Receptor Interactions	5.58E-01	2.63E-02		DOK6.MAPK10
Macropinocytosis Signaling	5.58E-01	2.63E-02		MRC1.PDGFB
Other interleukin signaling	5.53E-01	4.17E-02		SNAP25
Interleukin-6 family signaling	5.53E-01	4.17E-02		CRLF1
IL-22 Signaling	5.53E-01	4.17E-02		MAPK10
Vitamin-C Transport	5.53E-01	4.17E-02		GSTO2
CDX Gastrointestinal Cancer Signaling Pathway	5.52E-01	2.03E-02	-2000	CCND1.FZD8.IL17B.WNT2B
Angiopoietin Signaling	5.5E-01	2.6E-02		ANGPT2.GRB14
Cardiac Hypertrophy Signaling	5.45E-01	1.91E-02		ADRA1B.CACNB2.HAND2.MAPK10.PLCD4
Adrenergic Receptor Signaling Pathway (Enhanced)	5.43E-01	2.01E-02	0.000	ADRA1B.CACNB2.IL17B.PLCD4
PPARα/RXRα Activation	5.43E-01	2.01E-02		GHR.LPL.NR2F1.PLCD4
Signaling by NOTCH1	5.43E-01	2.56E-02		HDAC5.MAML3
Thyroid Cancer Signaling	5.43E-01	2.56E-02		CCND1.NTF3
Role of WNT/GSK-3β Signaling in the Pathogenesis of Influenza	5.43E-01	2.56E-02		FZD8.WNT2B
SNARE Signaling Pathway	5.38E-01	2.17E-02		CACNB2.SNAP25.SYT12
Hereditary Breast Cancer Signaling	5.38E-01	2.17E-02		CCND1.CCND2.PDGFB
Signaling by NTRK2 (TRKB)	5.38E-01	0.04		NTF3
Growth hormone receptor signaling	5.38E-01	0.04		GHR
Neuroinflammation Signaling Pathway	5.36E-01	1.82E-02		GRIN2A.HLA-DQA1.HLA-DQB1.MAPK10.NTF3.PLA2G1B
Role of MAPK Signaling in Inhibiting the Pathogenesis of Influenza	5.35E-01	2.53E-02		MAPK10.PLA2G1B
Complement cascade	5.33E-01	2.16E-02		C7.CFI.COLEC11
White Adipose Tissue Browning Pathway	5.33E-01	2.16E-02		ANGPT2.CACNB2.FGFR2
Ephrin Receptor Signaling	5.29E-01	1.98E-02		EPHB3.GRIN2A.ITGA3.PDGFB
G alpha (12/13) signalling events	5.28E-01	2.5E-02		ADRA1B.ARHGEF3
IL-17A Signaling in Fibroblasts	5.28E-01	2.5E-02		MAPK10.P4HA3
GABAergic Receptor Signaling Pathway (Enhanced)	5.27E-01	2.14E-02		CACNB2.GRIN2A.NRXN3
ID1 Signaling Pathway	5.25E-01	1.97E-02	1000	ATF3.CCND1.FGFR2.PTGER4
3-phosphoinositide Degradation	5.25E-01	1.97E-02		PAWR.PPP1R3C.PPP2R2B.PTPRD
WNT ligand biogenesis and trafficking	5.24E-01	3.85E-02		WNT2B
IL-17A Signaling in Gastric Cells	5.24E-01	3.85E-02		MAPK10
Estrogen-mediated S-phase Entry	5.24E-01	3.85E-02		CCND1
Metabolism of water-soluble vitamins and cofactors	5.13E-01	2.44E-02		GSTO2.PANK1
ATF4 activates genes in response to endoplasmic reticulum stress	5.1E-01	3.7E-02		ATF3
Cardiogenesis	5.1E-01	3.7E-02		HAND2
The Visual Cycle	5.1E-01	3.7E-02		RDH5
Circadian Rhythm Signaling	5.06E-01	1.84E-02		CACNB2.GRIN2A.PLCD4.RORB.RYR2
IL-8 Signaling	5.03E-01	1.92E-02	1000	ANGPT2.CCND1.CCND2.MAPK10
G alpha (s) signalling events	5.01E-01	2.07E-02		ADORA2A.PDE3B.PTGER4
Serotonin Receptor Signaling	5.01E-01	1.69E-02	0.000	ADRA1B.CACNB2.GAP43.KCNA5.PLA2G1B.PLCD4.RYR2.SLC6A4
PI Metabolism	4.99E-01	2.38E-02		BMX.PIP5K1B
Transcriptional regulation of white adipocyte differentiation	4.99E-01	2.38E-02		LPL.PCK1
Role of MAPK Signaling in the Pathogenesis of Influenza	4.99E-01	2.38E-02		MAPK10.PLA2G1B
Role of Tissue Factor in Cancer	4.99E-01	1.91E-02	2000	CCN1.ITGA3.MAPK10.TFPI
Glycolysis I	4.97E-01	3.57E-02		PGAM2
Endocannabinoid Cancer Inhibition Pathway	4.91E-01	2.04E-02		ATF3.CCND1.CCND2
Glucose metabolism	4.86E-01	2.33E-02		PCK1.PGAM2
Nicotinate metabolism	4.84E-01	3.45E-02		QPRT
Response of EIF2AK1 (HRI) to heme deficiency	4.84E-01	3.45E-02		ATF3
Gluconeogenesis I	4.84E-01	3.45E-02		PGAM2
Activin Inhibin Signaling Pathway	4.83E-01	1.88E-02	1000	CCND2.GATA2.INHBA.MAPK10
Semaphorin Neuronal Repulsive Signaling Pathway	4.81E-01	2.01E-02		CSPG5.ITGA3.SEMA3F
PDGF Signaling	4.79E-01	2.3E-02		PDGFB.PDGFRB
Activation of kainate receptors upon glutamate binding	4.72E-01	3.33E-02		GRIK1
Signaling by NTRK3 (TRKC)	4.72E-01	3.33E-02		NTF3
NAD Signaling Pathway	4.71E-01	1.99E-02		H1-0.PDGFB.RYR2
Type II Diabetes Mellitus Signaling	4.67E-01	1.97E-02		CACNB2.IRS4.MAPK10
SWI/SNF chromatin remodelers	4.61E-01	3.23E-02		BCL11A
Glutathione Redox Reactions I	4.61E-01	3.23E-02		MGST1
Sonic Hedgehog Signaling	4.61E-01	3.23E-02		GLI3
CLEAR Signaling Pathway	4.6E-01	1.75E-02	-2236	FGFR2.GHR.PDGFB.PDGFRB.PPP2R2B
Role of Pattern Recognition Receptors in Recognition of Bacteria and Viruses	4.57E-01	1.95E-02		IL17B.MAPK10.RIGI
Surfactant metabolism	4.5E-01	3.12E-02		ADORA2A
Turbulent (oscillatory. disturbed) flow shear stress activates signaling by PIEZO1 and integrins in endothelial cells	4.5E-01	3.12E-02		CAPN6
Relaxin Signaling	4.48E-01	1.92E-02		PDE1C.PDE3B.PDE5A
Acute Myeloid Leukemia Signaling	4.48E-01	2.17E-02		CCND1.JUP
NAFLD Signaling Pathway	4.44E-01	1.79E-02		IL17B.MAPK10.PCK1.PPP2R2B
ERBB Signaling	4.42E-01	2.15E-02		BTC.MAPK10
Activation of Matrix Metalloproteinases	4.39E-01	3.03E-02		MMP11
MAPK targets/ Nuclear events mediated by MAP kinases	4.39E-01	3.03E-02		MAPK10
Inhibition of Angiogenesis by TSP1	4.39E-01	3.03E-02		MAPK10
Thrombin Signaling	4.33E-01	1.77E-02		ARHGEF3.GATA2.GATA5.PLCD4
Class B/2 (Secretin family receptors)	4.31E-01	2.11E-02		FZD8.WNT2B
Apelin Adipocyte Signaling Pathway	4.31E-01	2.11E-02		MAPK10.MGST1
Cargo concentration in the ER	4.29E-01	2.94E-02		FOLR1
4-1BB Signaling in T Lymphocytes	4.29E-01	2.94E-02		MAPK10
HEY1 Signaling Pathway	4.26E-01	1.86E-02		GATA2.GATA5.MMP11
Transcriptional regulation by RUNX3	4.19E-01	2.06E-02		CCND1.MAML3
Death Receptor Signaling	4.19E-01	2.06E-02		ACTG2.HSPB2
Oxytocin in Spinal Neurons Signaling Pathway	4.19E-01	2.86E-02		OXTR
p53 Signaling	4.14E-01	2.04E-02		CCND1.CCND2
UVA-Induced MAPK Signaling	4.14E-01	2.04E-02		MAPK10.PLCD4
Xenobiotic Metabolism General Signaling Pathway	4.14E-01	1.83E-02		GSTO2.GSTT2.MGST1
Xenobiotic Metabolism CAR Signaling Pathway	4.12E-01	1.72E-02		GSTO2.GSTT2.MGST1.PPP2R2B
Signaling by NOTCH2	4.1E-01	2.78E-02		MAML3
Transcriptional regulation by the AP-2 (TFAP2) family of transcription factors	4.1E-01	2.78E-02		TFAP2B
Expression of BMAL (ARNTL). CLOCK. and NPAS2	4.1E-01	2.78E-02		RORB
Methylglyoxal Degradation III	4.1E-01	2.78E-02		HSD11B1
Mitochondrial Division Signaling Pathway	4.05E-01	1.81E-02		ADRA1B.CACNB2.PPP2R2B
ATM Signaling	4.03E-01	0.02		MAPK10.PPP2R2B
Cellular response to heat stress	3.98E-01	1.98E-02		COL4A6.HSPB2
Gαq Signaling	3.97E-01	1.79E-02		ADRA1B.CHRM3.RGS4
Coronavirus Pathogenesis Pathway	3.95E-01	1.69E-02	-1000	CCND1.HDAC5.MAPK10.RIGI
COPI-mediated anterograde transport	3.93E-01	1.96E-02		FOLR1.SPTB
Neuropathic Pain Signaling in Dorsal Horn Neurons	3.93E-01	1.96E-02		GRIN2A.PLCD4
Metabolism of steroid hormones	3.92E-01	2.63E-02		HSD11B1
Triglyceride metabolism	3.92E-01	2.63E-02		FABP3
MIF-mediated Glucocorticoid Regulation	3.92E-01	2.63E-02		PLA2G1B
Notch Signaling	3.92E-01	2.63E-02		MAML3
Potassium Channels	3.88E-01	1.94E-02		KCNA5.KCNB2
Neuropeptides in Migraine Signaling Pathway	3.86E-01	1.75E-02		PDE3B.PDE5A.PLCD4
MAP kinase activation	3.83E-01	2.56E-02		MAPK10
NGF-stimulated transcription	3.83E-01	2.56E-02		RRAD
Transcriptional Regulation by VENTX	3.75E-01	2.5E-02		CCND1
Netrin Signaling	3.71E-01	1.71E-02		CACNB2.RYR2.SNAP25
Tuberculosis Active Signaling Pathway	3.69E-01	1.63E-02		HLA-DQA1.HLA-DQB1.MAPK10.MRC1
DAG and IP3 signaling	3.67E-01	2.44E-02		PDE1C
RET signaling	3.67E-01	2.44E-02		DOK6
Mechanisms of Viral Exit from Host Cells	3.67E-01	2.44E-02		ACTG2
WNK Renal Signaling Pathway	3.64E-01	1.85E-02		ASIC2.IRS4
Telomerase Signaling	3.64E-01	1.85E-02		HDAC5.PPP2R2B
Regulation of beta-cell development	3.59E-01	2.38E-02		MAML3
April Mediated Signaling	3.59E-01	2.38E-02		MAPK10
Egg-Sperm Fusion Signaling Pathway	3.59E-01	1.83E-02		SNAP25.SYT12
MITF-M-dependent gene expression	3.54E-01	1.82E-02		CCND1.SYTL2
α-Adrenergic Signaling	3.54E-01	1.82E-02		SLC8A1.SLC8A2
B Cell Activating Factor Signaling	3.51E-01	2.33E-02		MAPK10
Acetone Degradation I (to Methylglyoxal)	3.51E-01	2.33E-02		HSD11B1
Tight Junction Signaling	3.49E-01	1.66E-02		ACTG2.PPP2R2B.SNAP25
Erythropoietin Signaling Pathway	3.49E-01	1.66E-02		CCND1.CCND2.IL17B
TP53 Regulates Transcription of Cell Death Genes	3.44E-01	2.27E-02		IGFBP3
PD-1. PD-L1 cancer immunotherapy pathway	3.41E-01	1.77E-02		HLA-DQA1.HLA-DQB1
Defensins	3.37E-01	2.22E-02		DEFA3
Role of MAPK Signaling in Promoting the Pathogenesis of Influenza	3.37E-01	1.75E-02		MAPK10.PLA2G1B
Sleep NREM Signaling Pathway	3.33E-01	1.74E-02		ADORA2A.HDAC5
Xenobiotic Metabolism Signaling	3.29E-01	1.51E-02		GSTO2.GSTT2.HDAC5.MGST1.PPP2R2B
Prostate Cancer Signaling	3.29E-01	1.72E-02		CCND1.HDAC5
Macrophage Classical Activation Signaling Pathway	3.26E-01	1.6E-02		HLA-DQA1.HLA-DQB1.IL17B
Sensory perception of taste	3.24E-01	2.13E-02		SCN2B
Role of RIG1-like Receptors in Antiviral Innate Immunity	3.24E-01	2.13E-02		RIGI
IL-17 Signaling	3.23E-01	1.59E-02		IL17B.IL17RE.MAPK10
Neuregulin Signaling	3.2E-01	1.69E-02		BTC.ITGA3
Pre-NOTCH Expression and Processing	3.2E-01	1.69E-02		CCND1.MAML3
XBP1(S) activates chaperone genes	3.17E-01	2.08E-02		EXTL1
G alpha (z) signalling events	3.17E-01	2.08E-02		RGS4
Inositol phosphate metabolism	3.17E-01	2.08E-02		PLCD4
Production of Nitric Oxide and Reactive Oxygen Species in Macrophages	3.14E-01	1.56E-02		MAPK10.PPP1R3C.PPP2R2B
Fc Epsilon RI Signaling	3.12E-01	1.67E-02		MAPK10.PLA2G1B
GPCR-Mediated Nutrient Sensing in Enteroendocrine Cells	3.12E-01	1.67E-02		CACNB2.PLCD4
Pyruvate metabolism	3.11E-01	2.04E-02		PDK4
Signaling by ERBB2	3.05E-01	0.02		BTC
Signaling by TGFBR3	3.05E-01	0.02		INHBA
Melanoma Signaling	3.05E-01	0.02		CCND1
Mitochondrial Dysfunction	3.03E-01	1.46E-02	1342	ATP1B2.CACNB2.CAPN6.MAPK10.MGST1
Role of NANOG in Mammalian Embryonic Stem Cell Pluripotency	3.01E-01	1.63E-02		FZD8.WNT2B
NRF2-mediated Oxidative Stress Response	0.3	1.48E-02		ACTG2.GSTO2.GSTT2.MGST1
RNA m6A Methylation Signaling Pathway	2.99E-01	1.52E-02		FENDRR.IGF2BP1.SLC22A3
NR1H2 and NR1H3-mediated signaling	2.99E-01	1.96E-02		PCK1
UVC-Induced MAPK Signaling	2.99E-01	1.96E-02		MAPK10
p38 MAPK Signaling	2.97E-01	1.61E-02		HSPB2.PLA2G1B
Stress Granule Signaling Pathway	2.95E-01	1.47E-02	1000	HDAC5.IRS4.MAPK10.RIGI
Synaptic Long Term Potentiation	2.94E-01	1.6E-02		GRIN2A.PLCD4
Th1 Pathway	2.94E-01	1.6E-02		HLA-DQA1.HLA-DQB1
Acetylcholine Receptor Signaling Pathway	2.93E-01	1.51E-02		CACNB2.CHRM3.PLCD4
Amyloid Processing	2.93E-01	1.92E-02		CAPN6
Oxytocin in Brain Signaling Pathway	2.87E-01	1.49E-02		CACNB2.OXTR.PLA2G1B
Signaling by EGFR	2.87E-01	1.89E-02		BTC
Ribotoxic Stress Signaling Pathway	2.87E-01	1.89E-02		MAPK10
Retinol Biosynthesis	2.87E-01	1.89E-02		LPL
TCR signaling	2.87E-01	1.57E-02		HLA-DQA1.HLA-DQB1
MHC class II antigen presentation	2.83E-01	1.56E-02		HLA-DQA1.HLA-DQB1
Endocannabinoid Developing Neuron Pathway	2.83E-01	1.56E-02		CCND1.MAPK10
UVB-Induced MAPK Signaling	2.82E-01	1.85E-02		MAPK10
Adrenomedullin signaling pathway	2.82E-01	1.48E-02		MAPK10.PLCD4.TFAP2B
Glycerophospholipid biosynthesis	2.8E-01	1.55E-02		PLA2G1B.SLC44A3
Asparagine N-linked glycosylation	2.76E-01	1.54E-02		MGAT4C.TUSC3
CD27 Signaling in Lymphocytes	2.71E-01	1.79E-02		MAPK10
Mitotic G1 phase and G1/S transition	2.66E-01	1.5E-02		CCND1.CCND2
14-3-3-mediated Signaling	2.66E-01	1.5E-02		MAPK10.PLCD4
Neuroprotective Role of THOP1 in Alzheimer's Disease	2.66E-01	1.5E-02		KLK5.SERPINA3
Folate Signaling Pathway	2.66E-01	1.75E-02		FOLR1
Clathrin-mediated Endocytosis Signaling	2.66E-01	1.44E-02		ACTG2.AMPH.PDGFB
HIF1α Signaling	2.63E-01	1.43E-02		ADRA1B.MMP11.PDGFB
Role of CHK Proteins in Cell Cycle Checkpoint Control	2.61E-01	1.72E-02		PPP2R2B
Role of IL-17A in Arthritis	2.61E-01	1.72E-02		MAPK10
Huntington's Disease Signaling	2.6E-01	1.39E-02		CAPN6.HDAC5.PACSIN1.SNAP25
Sleep REM Signaling Pathway	2.56E-01	1.69E-02		CHRM3
Irritable Bowel Syndrome Signaling Pathway	2.56E-01	1.38E-02	0.000	DEFA3.IL17B.MMP11.WNT2B
Endometrial Cancer Signaling	2.51E-01	1.67E-02		CCND1
RAC Signaling	2.47E-01	1.44E-02		ITGA3.PIP5K1B
Th2 Pathway	2.41E-01	1.42E-02		HLA-DQA1.HLA-DQB1
Autophagy	2.39E-01	1.36E-02		MAPK10.PDGFB.PPP2R2B
Xenobiotic Metabolism PXR Signaling Pathway	2.39E-01	1.36E-02		GSTO2.GSTT2.MGST1
Transcriptional Regulation by MECP2	2.38E-01	1.59E-02		GRIN2A
Triacylglycerol Degradation	2.38E-01	1.59E-02		LPL
DHCR24 Signaling Pathway	2.36E-01	1.4E-02		A1BG.PDGFB
UFMylation Signaling Pathway	2.34E-01	1.56E-02		CCND1
ERB2-ERBB3 Signaling	2.34E-01	1.56E-02		CCND1
Iron homeostasis signaling pathway	2.3E-01	1.38E-02		PDGFB.PDGFRB
Apelin Endothelial Signaling Pathway	2.3E-01	1.38E-02		HDAC5.MAPK10
RAB geranylgeranylation	2.29E-01	1.54E-02		RAB26
SPINK1 Pancreatic Cancer Pathway	2.29E-01	1.54E-02		KLK5
Gαi Signaling	2.27E-01	1.37E-02		PTGER3.RGS4
Induction of Apoptosis by HIV1	2.25E-01	1.52E-02		MAPK10
CGRP in Inflammation and Nociception Signaling Pathway	2.25E-01	1.36E-02		GRIN2A.PLCD4
CD40 Signaling	2.21E-01	1.49E-02		MAPK10
SPINK1 General Cancer Pathway	2.21E-01	1.49E-02		MT1F
IL-17A Signaling in Airway Cells	2.17E-01	1.47E-02		MAPK10
Mitotic Roles of Polo-Like Kinase	2.14E-01	1.45E-02		PPP2R2B
Role of JAK1 and JAK3 in γc Cytokine Signaling	2.14E-01	1.45E-02		IRS4
Stearate Biosynthesis I (Animals)	2.1E-01	1.43E-02		HSD11B1
GM-CSF Signaling	2.1E-01	1.43E-02		CCND1
High laminar flow shear stress activates signaling by PIEZO1 and PECAM1:CDH5:KDR in endothelial cells	2.06E-01	1.41E-02		CAPN6
Remodeling of Epithelial Adherens Junctions	2.06E-01	1.41E-02		ACTG2
Dopamine Receptor Signaling	2.03E-01	1.39E-02		PPP2R2B
COPII-mediated vesicle transport	1.99E-01	1.37E-02		FOLR1
Signaling by FGFR2	1.99E-01	1.37E-02		FGFR2
Ephrin B Signaling	1.99E-01	1.37E-02		EPHB3
Pyroptosis Signaling Pathway	0	9.8E-03		PTGER4
MicroRNA Biogenesis Signaling Pathway	0	5.35E-03		PDGFB
Role of Chondrocytes in Rheumatoid Arthritis Signaling Pathway	0	6.94E-03		MMP11
Ribonucleotide Reductase Signaling Pathway	0	1.15E-02		CCND1.MAPK10
Natural Killer Cell Signaling	0	4.95E-03		COL11A2
Chaperone Mediated Autophagy Signaling Pathway	0	4.7E-03		CCND1.MMP11.MST1
IL-33 Signaling Pathway	0	1.03E-02		ICAM5.MAPK10
LPS/IL-1 Mediated Inhibition of RXR Function	0	1.34E-02		FABP3.GSTO2.GSTT2.MGST1
Opioid Signalling	0	1.11E-02		PDE1C
ISG15 antiviral mechanism	0	1.35E-02		RIGI
Cellular response to hypoxia	0	1.3E-02		AJUBA
DDX58/IFIH1-mediated induction of interferon-alpha/beta	0	1.23E-02		RIGI
Signaling by NTRK1 (TRKA)	0	1.23E-02		ADORA2A
p75 NTR receptor-mediated signalling	0	6.33E-03		ARHGEF3
Signaling by VEGF	0	9.35E-03		JUP
Immunoregulatory interactions between a Lymphoid and a non-Lymphoid cell	0	3.29E-03		ICAM5.ITGA3
Generic Transcription Pathway	0	1.17E-02	1342	HDAC5.MAML3.NR2E3.NR2F1.RORB
Binding and Uptake of Ligands by Scavenger Receptors	0	8.4E-03		COLEC11
Fc epsilon receptor (FCERI) signaling	0	4.76E-03		MAPK10
Oxidative Stress Induced Senescence	0	0.008		MAPK10
DNA Damage/Telomere Stress Induced Senescence	0	1.28E-02		H1-0
EPH-Ephrin signaling	0	1.08E-02		EPHB3
Signaling by ROBO receptors	0	3.45E-03		COL4A5
Beta-catenin independent WNT signaling	0	9.71E-03		FZD8.ROR1
Mitotic G2-G2/M phases	0	4.83E-03		AJUBA
Hedgehog 'off' state	0	8.7E-03		GLI3
Cilium Assembly	0	4.9E-03		CYS1
Hedgehog 'on' state	0	6.9E-03		GLI3
MAPK6/MAPK4 signaling	0	1.08E-02		IGF2BP1
Deubiquitination	0	3.48E-03		RIGI
Interleukin-4 and Interleukin-13 signaling	0	9.01E-03		CCND1
Neutrophil degranulation	0	1.26E-02	0.816	A1BG.AGL.JUP.MGST1.SERPINA3.SNAP25
Regulation of TP53 Activity through Phosphorylation	0	1.08E-02		NUAK1
PTEN Regulation	0	6.62E-03		HDAC5
Intra-Golgi and retrograde Golgi-to-ER traffic	0	4.9E-03		CUX1
S Phase	0	9.9E-03		CCND1
Cargo recognition for clathrin-mediated endocytosis	0	9.52E-03		BTC
RAB GEFs exchange GTP for GDP on RABs	0	1.11E-02		DENND2B
Transcriptional regulation by RUNX1	0	5.26E-03		GATA2
RUNX1 regulates megakaryocyte differentiation and platelet function	0	1.05E-02		ZFPM1
ESR-mediated signaling	0	1.29E-02		CCND1.TFF3
Neddylation	0	4.05E-03		FEM1A
RHO GTPase cycle	0	1.33E-02	2449	ARHGAP6.ARHGEF3.FAM169A.JUP.PDE5A.SYDE2
Signaling by NOTCH4	0	6.99E-03		MAML3
Transcriptional regulation of granulopoiesis	0	1.14E-02		GATA2
Response of EIF2AK4 (GCN2) to amino acid deficiency	0	7.46E-03		ATF3
Amyloid fiber formation	0	8.06E-03		TSPAN5
Class I MHC mediated antigen processing and presentation	0	2.62E-03		MRC1
Acute Phase Response Signaling	0	1.05E-02		A2M.SERPINA3
Hepatic Cholestasis	0	8.89E-03		IL17B.MAPK10
CGAS-STING Signaling Pathway	0	7.25E-03		IL17B
ROBO SLIT Signaling Pathway	0	7.75E-03		NRXN3
IL-27 Signaling Pathway	0	7.52E-03		ENTPD1
Cohesin Chromatin Regulation Pathway	0	6.69E-03		PPP2R2B.PTGER4
Histone Modification Signaling Pathway	0	1.33E-02	2000	H1-0.HDAC5.MAPK10.MST1
Nuclear Cytoskeleton Signaling Pathway	0	9.01E-03		ACTG2.ITGA3
mRNA 3 Prime End Processing Signaling Pathway	0	9.71E-03		CFI
Cyclophilin Signaling Pathway	0	1.21E-02		CCND1.MAPK10.WNT2B
NAP1L1 Transcription Regulation Signaling Pathway	0	1.12E-02		CCND1
TRIM21 Intracellular Antibody Signaling Pathway	0	1.76E-03		RIGI
Cilia Biogenesis Signaling Pathway	0	4.9E-03		PDGFB
Warburg Effect Signaling Pathway	0	7.69E-03		PDGFB
Chromatin modifying enzymes	0	3.69E-03		CCND1
Thioredoxin Signaling Pathway	0	1.35E-02		MAPK10
Exocyst Signaling Pathway	0	1.81E-03		SNAP25
UBE2C in Cell Cycle Progression Signaling Pathway	0	1.04E-02		ECRG4
XIST Epigenetic Regulation Signaling Pathway	0	1.3E-02		IGF2BP1.ROR1
Cereblon and Thalidomide Signaling Pathway	0	1.17E-02		FZD8.WNT2B
S-Adenosylmethionine Regulatory Signaling Pathway	0	1.1E-02		PPP2R2B
Ceramide Signaling	0	1.1E-02		PPP2R2B
Fcγ Receptor-mediated Phagocytosis in Macrophages and Monocytes	0	1.08E-02		ACTG2
IL-12 Signaling and Production in Macrophages	0	8.23E-03		MST1.RIGI
Role of NFAT in Regulation of the Immune Response	0	1.91E-03		HLA-DQA1.HLA-DQB1
FcγRIIB Signaling in B Lymphocytes	0	3.75E-03		CACNB2.MAPK10
LPS-stimulated MAPK Signaling	0	1.18E-02		MAPK10
NF-κB Activation by Viruses	0	1.28E-02		ITGA3
CCR5 Signaling in Macrophages	0	3.98E-03		CACNB2.MAPK10
Calcium-induced T Lymphocyte Apoptosis	0	4.29E-03		HLA-DQA1.HLA-DQB1
Airway Pathology in Chronic Obstructive Pulmonary Disease	0	8.77E-03		IL17B
CXCR4 Signaling	0	5.95E-03		MAPK10
CTLA4 Signaling in Cytotoxic T Lymphocytes	0	8.18E-03		HLA-DQA1.HLA-DQB1.ITGA3.MAPK10.PPP2R2B
T Helper Cell Differentiation	0	4.21E-03		HLA-DQA1.HLA-DQB1
CCR3 Signaling in Eosinophils	0	7.25E-03		PLA2G1B
CD28 Signaling in T Helper Cells	0	5.74E-03		HLA-DQA1.HLA-DQB1.MAPK10
Dendritic Cell Maturation	0	8.21E-03		COL11A2.HLA-DQA1.HLA-DQB1.MAPK10.PLCD4
Renin-Angiotensin Signaling	0	8.2E-03		MAPK10
ICOS-ICOSL Signaling in T Helper Cells	0	3.9E-03		HLA-DQA1.HLA-DQB1
Corticotropin Releasing Hormone Signaling	0	1.29E-02		CACNB2.GLI3
HMGB1 Signaling	0	1.25E-02		IL17B.MAPK10
Maturity Onset Diabetes of Young (MODY) Signaling	0	1.28E-02		CACNB2
GNRH Signaling	0	1.04E-02		CACNB2.MAPK10
Cholecystokinin/Gastrin-mediated Signaling	0	8.55E-03		MAPK10
DNA Methylation and Transcriptional Repression Signaling	0	1.02E-02		HOXB3
Androgen Signaling	0	1.14E-02		CACNB2.CCND1
Renal Cell Carcinoma Signaling	0	1.28E-02		PDGFB
Type I Diabetes Mellitus Signaling	0	5.85E-03		HLA-DQA1.HLA-DQB1.MAPK10
Allograft Rejection Signaling	0	4.05E-03		HLA-DQA1.HLA-DQB1
Autoimmune Thyroid Disease Signaling	0	4.3E-03		HLA-DQA1.HLA-DQB1
Graft-versus-Host Disease Signaling	0	4.44E-03		HLA-DQA1.HLA-DQB1
Gα12/13 Signaling	0	7.46E-03		MAPK10
p70S6K Signaling	0	3.44E-03		PLCD4.PPP2R2B
mTOR Signaling	0	4.17E-03		PPP2R2B
G Beta Gamma Signaling	0	7.69E-03		CACNB2
Crosstalk between Dendritic Cells and Natural Killer Cells	0	1.02E-02		ACTG2
Systemic Lupus Erythematosus Signaling	0	9.35E-04		C7
CDC42 Signaling	0	6.87E-03		HLA-DQA1.HLA-DQB1.ITGA3.MAPK10
EIF2 Signaling	0	1.04E-02		ACTG2.ATF3.CCND1
AMPK Signaling	0	1.23E-02		ADRA1B.CCND1.PPP2R2B
Phospholipase C Signaling	0	4.44E-03	1342	ARHGEF3.HDAC5.ITGA3.PLA2G1B.PLCD4
HER-2 Signaling in Breast Cancer	0	4.42E-03		CCND1
Altered T Cell and B Cell Signaling in Rheumatoid Arthritis	0	3.18E-03		CCL21.HLA-DQA1.HLA-DQB1
Regulation of eIF4 and p70S6K Signaling	0	9.17E-03		ITGA3.PPP2R2B
Estrogen-Dependent Breast Cancer Signaling	0	1.22E-02		CCND1
B Cell Development	0	4.07E-03		HLA-DQA1.HLA-DQB1
IL-1 Signaling	0	1.02E-02		MAPK10
RANK Signaling in Osteoclasts	0	1.08E-02		MAPK10
Regulation of IL-2 Expression in Activated and Anergic T Lymphocytes	0	2.14E-03		MAPK10
Granzyme A Signaling	0	1.35E-02		H1-0
NUR77 Signaling in T Lymphocytes	0	3.85E-03		HLA-DQA1.HLA-DQB1
PKCθ Signaling in T Lymphocytes	0	5.35E-03		CACNB2.HLA-DQA1.HLA-DQB1
Role of Hypercytokinemia/hyperchemokinemia in the Pathogenesis of Influenza	0	1.09E-02		RIGI
OX40 Signaling Pathway	0	6.22E-03		HLA-DQA1.HLA-DQB1.MAPK10
PI3K Signaling in B Lymphocytes	0	5.06E-03		ATF3.IRS4.PLCD4
P2Y Purinergic Receptor Signaling Pathway	0	7.41E-03		PLCD4
Actin Nucleation by ARP-WASP Complex	0	1.1E-02		ITGA3
NGF Signaling	0	8.26E-03		MAPK10
Mouse Embryonic Stem Cell Pluripotency	0	9.71E-03		FZD8
eNOS Signaling	0	6.21E-03		AQP10
VEGF Family Ligand-Receptor Interactions	0	1.16E-02		PLA2G1B
Ephrin A Signaling	0	7.09E-03		PDGFB
Heparan Sulfate Biosynthesis	0	9.8E-03		EXTL1
Heparan Sulfate Biosynthesis (Late Stages)	0	1.05E-02		EXTL1
Salvage Pathways of Pyrimidine Ribonucleotides	0	0.01		PCK1
Epithelial Adherens Junction Signaling	0	1.27E-02		MST1.PPP2R2B
TEC Kinase Signaling	0	6.91E-03	1000	ACTG2.BMX.ITGA3.MAPK10
Unfolded protein response	0	1.09E-02		CD82
Parkinson's Signaling Pathway	0	1.27E-02	1000	ACTG2.CACNB2.GRIN2A.IL17B
Estrogen Receptor Signaling	0	9.66E-03		CACNB2.CCND1.MMP11.PLCD4
SAPK/JNK Signaling	0	1.99E-03		MAPK10
Protein Ubiquitination Pathway	0	3.61E-03		HSPB2
FGF Signaling	0	1.16E-02		FGFR2
GABA Receptor Signaling	0	7.52E-03		CACNB2
Neurotrophin/TRK Signaling	0	1.28E-02		NTF3
TGF-β Signaling	0	1.03E-02		INHBA
Apoptosis Signaling	0	9.43E-03		CAPN6
NF-κB Signaling	0	5.24E-03		FGFR2.GHR.PDGFRB
VEGF Signaling	0	1.03E-02		ACTG2
T Cell Receptor Signaling	0	4.82E-03		HLA-DQA1.HLA-DQB1.ITGA3
BMP signaling pathway	0	1.11E-02		MAPK10
GPCR-Mediated Integration of Enteroendocrine Signaling Exemplified by an L Cell	0	1.3E-02		PLCD4
Phagosome Maturation	0	5.75E-03		SNAP25
Sumoylation Pathway	0	9.9E-03		MAPK10
Th1 and Th2 Activation Pathway	0	1.14E-02		HLA-DQA1.HLA-DQB1
IL-7 Signaling Pathway	0	1.27E-02		CCND1
Sirtuin Signaling Pathway	0	1.01E-02		H1-0.PCK1.PGAM2
Th17 Activation Pathway	0	2.04E-03		PTGER4
T Cell Exhaustion Signaling Pathway	0	7.04E-03		HLA-DQA1.HLA-DQB1.MAPK10.PPP2R2B
Systemic Lupus Erythematosus in T Cell Signaling Pathway	0	4.65E-03		HLA-DQA1.HLA-DQB1.PPP2R2B
Systemic Lupus Erythematosus in B Cell Signaling Pathway	0	4.12E-03		CCND1.CCND2.IL17B
Inhibition of ARE-Mediated mRNA Degradation Pathway	0	6.13E-03		PPP2R2B
HOTAIR Regulatory Pathway	0	1.21E-02		MMP11.WNT2B
Necroptosis Signaling Pathway	0	1.23E-02		CAPN6.PLA2G1B
