# Supplementary material for: Developmental and Structural Alterations at the Ductus–Aortic Isthmus Interface in Infantile Coarctation of the Aorta: A Biological Basis for Persistent Vascular Disease Beyond Anatomical Repair
Source: J Clin Med. 2026 Jul 3;15(13):5214. doi: 10.3390/jcm15135214 (PMC13362620; doi:10.3390/jcm15135214)
Supplement: Supplementary file 1 [file jcm-15-05214-s001.zip › Table S3.xls]

## Sheet: Sheet0
© 2000-2026 QIAGEN. All rights reserved.
ID	Molecules in Network	Score	Focus Molecules	Top Diseases and Functions
1	alpha actinin,CSRP1,CSRP2,DCLK2,FAM20C:FAM20C substrates,FIBIN,Fibrin,HRC,HSPB2,ICAM5,IGF,Igf1-Igfbp,IGFBP,IGFBP3,IGFBP5,Immunoglobulin,kallikrein,KHDRBS3,KLK5,MANEAL,MGAT4C,MMP11,MST1,Myosin,MYOZ1,RBM20,RNF207,RXR/VDR/vitamin D3,secreted MMP,SORBS2,SYNPO2,TFPI2,TMEM132A,TNNC1,TNNT1	43	24	[Organ Development, Organ Morphology, Skeletal and Muscular System Development and Function]
2	AJUBA,CCN1,CNFN,COL4,COLEC11,DACT1,DMKN,EGLN,FAM110C,H3-3A/3B,HAGLR,HOXA3,HOXA5,HOXB1:PBX1:MEIS1,PKNOX1 at active HOXB2 chromatin,HOXB2,HOXB3,HOXB4,HOXB5,HOXB6,HOXC4,HOXD-AS2,HOXD3,JNK,LATS,MAB21L2,MAC,MEIS1,PBX1,PRC2,PRKD,SCX,STRA6,TAGLN,TEAD,YAP/TAZ	43	24	[Connective Tissue Disorders, Embryonic Development, Organismal Development]
3	A2M,calcineurin A,CAPN6,CCND1,CTNNBIP1,cyclin A,cyclin E,EMX2OS,GHR,GSK3,HDAC,HDAC5,IER5L,MAML3,MMRN1,MRC1,MT1F,NF-Y,P4HA3,PAWR,PDGF-BB,PDGFRB,phosphatase,Platelet alpha granule contents,PLCD4,PP1/PP2A,PPP1R3C,PPP2R2B,PRRT3,PTPRD,RB,SATB2-AS1,SLC8A2,TFAP2B,TMEM200A	43	24	[Cell Death and Survival, Gene Expression, Organismal Injury and Abnormalities]
4	ADH1B,Alcohol dehydrogenase complex,cyclin D,DLX1,DLX2,DLX5,DLX6,ERK1/2,Frizzled,FRZB,GLI,GLI3,GREM2,HAND2,HAND2-AS1,histone deacetylase,HOTAIRM1,HOXA4,ITGB1BP2,MYOC,RAR,RAR/RXR/retinoic acid,RDH,RDH5,RGS5,SEMA3F,SFRP,SFRP4,SHC4,SOX11,STAT5 dimer,SUGCT,WNK2,WNT,WNT2B	40	23	[Embryonic Development, Organismal Development, Skeletal and Muscular System Development and Function]
5	AKT,AMPA receptor,ARF,ARHGEF3,ATP1B2,BCL11A,BEST4,CD82,CDK4/6,FKHR,G protein i,GATA,GATA5,GRB14,H/K/NRAS,hedgehog,N-cadherin,NR,NR-MED1 Coactivator,NR-NCOR CoRepressor Complex,NR2E3,NR2F1,NUAK1,PDGF-AB,PEBP4,PIP5K1B,RORB,SLC30A3,tetraspanin,TSPAN5,TSPAN8,TUSC3,ZDHHC8,ZFPM proteins:GATA proteins,ZFPM1	31	19	[Cellular Development, Cellular Function and Maintenance, Protein Synthesis]
6	A1BG,ABCC6,ABCG4,activin (family),AGL,ARHGAP6,ATPase,BMX,creatine kinase,CRLF1,DLG2,ENTPD1,Fibrinogen,Ficolin-rich granule lumen proteins,growth hormone,HDL,HDL/cholesterol,Hif1,IGHV4-31,IL1,IL17RE,IRAG1,KCNA5,LDL,LINC00173,LPL,P glycoprotein,PI3K (family),pro-inflammatory cytokine,RAS GEFs,ROR1,Secretory granule lumen proteins,SLC1A7,TFF3,VEGF	29	18	[Endocrine System Disorders, Gastrointestinal Disease, Hereditary Disorder]
7	ASIC2,BEX5,BFSP1,C1QL4,COL13A1,COL4A5,COL8A1,Collagen type I,IV,VI,Collagen type IV,Collagens,Collagens and tropocollagens,cytokeratin,DPYD,ECEL1,EMILIN1,EPS8L1,Extracellular matrix ligands,FcER1,GATA2-AS1,growth factor receptor,LOC728392,LRP,Lysyl hydroxylases:Lysyl hydroxylated collagen propeptides,NCAM-1:Collagen,Network forming tropocollagens,NOVA1,NRXN3,PDGF (complex),PDGF A and B chains:ECM…	27	17	[Connective Tissue Disorders, Dermatological Diseases and Conditions, Organismal Injury and Abnormalities]
8	4-Hyp collagen propeptides,4-Hyp collagen propeptides:P4HB,ACTG2,AP2,BEX1,BEX2,Cleaved collagen fibrils,COL11A2,COL4A6,COL6A6,COL8A2,COL9A1,COLGALT1,COLGALT2:Galactosyl-hydroxylysyl collagen propeptides,Collagen and procollagen triple helices:Serpin H1,Collagen networks,Collagen type I, II, III, IV, V, XI fibrils,Collagen types III, IV, V, VI, VIII, IX, XVI,Collagen types III, IV, V, VI, VIII, IX…	25	16	[Connective Tissue Disorders, Dermatological Diseases and Conditions, Organismal Injury and Abnormalities]
9	ADRA1B,beta arrestin,CCDC9B,CCL21,CCL28,CCR10,CHRM3,CRYM,EDNRA,FEM1A,FZD8,G protein beta gamma core,G protein s,GPCRs that activate Gq/11,GST (complex),JAK,JUN/JUNB/JUND,LGALS7,Ligand:GPCR complexes that activate Gi,Ligand:GPCR complexes that activate Gi:Heterotrimeric G-protein Gi (active),Ligand:GPCR complexes that activate Gi:Heterotrimeric G-protein Gi (inactive),Ligand:GPCR complexes that ac…	25	16	[Cell Signaling, Cellular Function and Maintenance, Vitamin and Mineral Metabolism]
10	ADGRB2,ADORA2A,ADRA2C,atypical protein kinase C,beta-estradiol,BMP5,C14orf132,C1orf226,CMAHP,CYS1,EPHB,EPHB3,FABP3,HCRTR1,mir-322 (includes others),MMRN1,NCK,NMS,NPY4R,NPY5R,PANK1,PGLYRP1,PIP5K1B,PVT1,RERG,SMOC2,SOS,SOST,SYBU,TMEM26,UCHL1,UNC5B-AS1,UNC5C,VIM,WFDC3	25	16	[Behavior, Cell-To-Cell Signaling and Interaction, Digestive System Development and Function]
11	Activator:PI3K,ADH1A,alcohol dehydrogenase,alpha 1 antitrypsin,C/EBP,C1Q (family),CaMKII,CBP/p300,chymotrypsin,CK2,CREB,cytochrome C,DEFA3,DOK6,dynamin,ECRG4,EPPK1,HSD11B1,JPH2,LDL/cholesterol,N-CoR,NR1H,NRGN,NTF3,p38 MAPK,PDGF (family),RRAD,RXR,SCHIP1,SEPTIN4,SLC8A1,synaptotagmin,SYT12,T3/TR/RXR,TFPI	23	15	[Cardiovascular Disease, Organismal Injury and Abnormalities, Skeletal and Muscular Disorders]
12	ALP,alpha catenin,AMPH,ANGPT2,BTC,C1QTNF3,CHRDL2,collagen alpha1,Collagen type I (complex),collagen type i (family),glutathione transferase,GSTO2,GSTT2,GTPase,INHBA,IRX2,MAPK,MGST1,OGN,PACSIN1,PART1,PDGFB,PI(4)P:AP-2:clathrin:ITSNs:EPS15:REPS1:SGIP1:NECAPs:AAK1:CLASP proteins:cargo:F-BAR proteins:BAR domain proteins:ARP2/3 complex:WASL:f-actin:HIP dimers:DNM:GDP:SYNJs,PI(4)P:AP-2:clathrin:ITSNs:E…	23	15	[Cancer, Organismal Injury and Abnormalities, Skeletal and Muscular Disorders]
13	ATF3,B3GNT2,BCAT1,BCR (complex),BMF,CNTN3,CNTN4,Complement,CRIP1,CSPG5,cytokine,GOT,GPI-anchored proteins,hemoglobin,IFN beta,IgA,IgE,IGF2BP1,IgG,IgG2a,IgM,IL12 (complex),IL12 (family),interferon alpha,LOXL2,LYPD1,MEK,MHC II (complex),QPRT,RNF180,SCN2B,SMAD2/3,STAT5A/B,TGF beta,TNC	23	15	[Behavior, Cancer, Nervous System Development and Function]
14	ABCC6,ACAP1,AMELX,ASTN1,C9orf40,CELA3A,COL8A2,CPA1,CPA5,CTSA,DENND2B,DNAJC4,EXTL1,FAM169A,FUCA2,GRB2,HNRNPK,HSPA5,HSPA9,KCTD8,KLHDC9,LYPD1,MATN3,MMR,MTSS2,P4HB,PDIA2,PEX39,PGAM2,PLCXD3,RAB26,SWSAP1,TMEM35A,VIT,ZSWIM7	23	15	[Endocrine System Disorders, Gastrointestinal Disease, Inflammatory Disease]
15	ADO,ARAP2,C16orf89,CCDC3,EPDR1,FAM241B,GATA5,GLI1,KCNE4,KNDC1,KRT16P2,LIF,mir-188 (includes others),MLPH,NIPA2,NIPAL4,PELP1,RHBDL2,RNASE4,RTN2,SERTAD4-AS1,SYDE2,SYPL2,SYTL2,TCF7L2,TMC4,TMEM125,TMEM68,TOX2,TPBG,TSPAN1,TSPAN15,TSPAN7,TSPAN8,ZDHHC11	23	15	[Cellular Assembly and Organization, Hair and Skin Development and Function, Molecular Transport]
16	AARD,ALT,ANKRD20A1,AQP10,BEX1,C19orf81,caspase 3/7,CSF1,EFCAB5,FETUB,HAGLROS,HMGA2,HOXA3,HOXC4,HRC,IKZF1,IL17A,INAFM2,KCNE5,KCNK12,KCNQ4,KRT17P2,LARRPM,LHFPL2,LMNA,NFATC1,RTL5,SLFN12,SPP2,TEX14,TH1 cytokine,TSC1,USP7,WFDC5,ZNF710	23	15	[Cellular Development, Cellular Growth and Proliferation, Hematological System Development and Function]
17	14-3-3,Ap1,CCDC71,CD3 (complex),CFI,Cornified envelope,Cornified envelope:CDSN,Early cornified envelope,EFHD1,FLG fragment:Keratin tonofilament:Desmosome,GTF2IRD1,importin alpha,JUP,Keratin filament units,Keratin heterodimer,Keratin tonofilament:Desmosome,Keratin tonofilament:Keratin associated proteins polymer,Keratin type I,KRT14,KRT17,KRT8,KRT9,Late cornified envelope,MAPK10,Mature cornified e…	19	13	[Cancer, Dermatological Diseases and Conditions, Organismal Injury and Abnormalities]
18	Calcineurin (complex),calmodulin,caspase,DDIT4L,F Actin,FGFR2,FLNA,GATA2,GRIN2A,histone H2A,histone H4,HSP90 (family),IFN gamma,IKK (complex),IL17B,MAP1LC3,MAP2K1/2,NFkB (family),NIM1K,NOTCH,p70 S6k,p85 PIK3R,PARP,PDE3B,PI3K p85,PLC gamma,PTK,SLC24A4,SNAP25,SRC (family),STMN1,tubulin,ubiquitin,VCX2 (includes others),ZFHX4	19	13	[Cancer, Hematological Disease, Immunological Disease]
19	ARMC9,BACH2,CBLN2,CCDC30,CFAP251,CFAP263,CFAP58,DENND6B,DUS3L,EPB41L3,ERICH6B,FAH,FRMD8,FSCN2,H1-0,HSD11B1L,LMO3,LRBA,LYPLAL1-DT,MIR9-3HG,NIPA2,PFN2,POFUT2,PRKN,RIGI,RIPOR1,SLC44A3,TAL2,TCF4,TFAP2B,TMTC2,YY1,ZDHHC24,ZMYM2,ZNF84	19	13	[Organismal Injury and Abnormalities, Renal and Urological Disease, Reproductive System Disease]
20	11,12-epoxyeicosatrienoic acid,16,16-dimethylprostaglandin E2,ACKR1,ADGRG6,ASIP,BMPER,C5-B6,C7,C8,C9,CCL21,EGR2 and SOX10-mediated initiation of Schwann cell myelination,FANK1,FOXF1,GBP5,geranylgeranyl pyrophosphate,H1-1,HOXB-AS3,ICAM1,kallikrein,LYRM9,MTORC1,MTORC2,polyphosphate,RAC2,RGS5,S1PR3,SFRP2,SNAI2,TMEM61,UNC13C,UVRAG,VCAM1,WFDC1,YAP1	17	12	[Cell-To-Cell Signaling and Interaction, Cellular Movement, Immune Cell Trafficking]
21	ADAMTS17,ADAMTS9,ADAMTSL3,CACNB2,calpain,chemokine,COL16A1,collagen,Collagen(s),ECM,estrogen receptor,FGFR,focal adhesion kinase,GPCR,GRIK1,HMSD,HSP27,Integrin,Integrin alpha 6 beta 1,ITGA2B/ITGB3,ITGA3,JINK1/2,KCNB2,metalloprotease,MMP,NMDA receptor,PDGFR,PKC,POFUT2 substrates,PP1,SDC4,SLC6A4,TNF (family),TNF receptor,voltage-gated calcium channel	15	11	[Connective Tissue Disorders, Inflammatory Disease, Inflammatory Response]
22	26S proteasome,ABTB2,ACAC,actin,ADH1C,AMPK,CCND2,CG,cofilin,DEPP1,DSTN,FMN1,FOLR1,FSH,GDF10,GNRH,histone H3,HSP70,insulin,IRS4,keratin,LDH (complex),LH,MLC,PCK1,PDK4,PEPCK,PKA,PKA catalytic subunit,PP2A,PPP2C,PRKAA,RNA polymerase II,RSK,SOD	15	11	[Cancer, Carbohydrate Metabolism, Small Molecule Biochemistry]
23	ABCA2,ABCA8,alpha beta dimer:Ii trimer:calnexin,AP-1 Clathrin coated nonameric,AR,CARMN,CD74/MHC2A/MHC2B,Clathrin coated MHC class II alpha/beta/Ii nonamer,Clathrin coated MHC class II alpha/beta/Ii nonamer b,CUX1,DNAH14,Hbb-bs/Hbb-bt,HLA-DQA1,HLA-DQB1,HLA/DQ,HOXB7,ITM2C,LAG3:MHC II,Laminin (complex),MAPK1,MHC II α/MHC II β/peptide fragment,MHC II α/β/II nonamer,MHC II αβ heterodimer,miR-491-5p (…	13	10	[Gastrointestinal Disease, Immunological Disease, Organismal Injury and Abnormalities]
24	3',5'-cyclic-GMP phosphodiesterase,ADCY,ADRB,angiotensin II receptor type 1,atrial natriuretic peptide,Camk,EGFL6,ERK,G protein,G protein alpha,G protein alpha i,G protein q,GAP43,GNAQ/11,GRM,Gs coupled receptor,Gαi/o,LBH,muscarinic cholinergic receptor,NADPH oxidase,osteocalcin,PDE,PDE1C,PDE3,PDE5A,PKG,PLC beta,proinsulin,RAB11,RAB11FIP4,RGS4,RYR2,Secretase gamma,SHISA3,TCF	11	9	[Auditory Disease, Cell Morphology, Cellular Assembly and Organization]
25	MYBL1,PARTICL	2	1	[Developmental Disorder, Immunological Disease, Organismal Injury and Abnormalities]
