# Supplementary material for: Developmental and Structural Alterations at the Ductus–Aortic Isthmus Interface in Infantile Coarctation of the Aorta: A Biological Basis for Persistent Vascular Disease Beyond Anatomical Repair
Source: J Clin Med. 2026 Jul 3;15(13):5214. doi: 10.3390/jcm15135214 (PMC13362620; doi:10.3390/jcm15135214)
Supplement: Supplementary file 1 [file jcm-15-05214-s001.zip › Table S4.xlsx]

## Sheet: Sheet1
Name	Entrez Gene	Identifier	Expr p-value	Expr Log Ratio	Expected	Molecule Type	Location
ACTG2	actin gamma 2, smooth muscle	A_23_P39955	0.00195	1.52	Up	other	Cytoplasm
ATF3	activating transcription factor 3	A_23_P34915	0.000728	2.00	- -	transcription regulator	Nucleus
BACH2	BACH transcriptional regulator 2	A_33_P3277714	0.00365	1.47	Up	transcription regulator	Nucleus
COL11A2	collagen type XI alpha 2 chain	A_33_P3216442	0.000475	1.44	Up	other	Extracellular Space
COL9A1	collagen type IX alpha 1 chain	A_24_P311856	0.0000000384	3.5	Up	other	Extracellular Space
FOXD1	forkhead box D1	A_32_P34920	0.0000000000857	4.86	Up	transcription regulator	Nucleus
FOXF1	forkhead box F1	A_23_P118254	0.00000000014	4.67	Up	transcription regulator	Nucleus
FRZB	frizzled related protein	A_23_P363778	0.0000116	2.12	- -	other	Extracellular Space
HAND2	heart and neural crest derivatives expressed 2	A_23_P373521	0.0000663	-2.15	Up	transcription regulator	Nucleus
HDAC5	histone deacetylase 5	A_24_P125283	0.00183	1.2	Up	transcription regulator	Nucleus
HOXB5	homeobox B5	A_23_P363316	0.000000000818	3.67	Up	transcription regulator	Nucleus
HOXD3	homeobox D3	A_23_P323180	0.000000000011	4.68	Up	transcription regulator	Nucleus
ITGB1BP2	integrin subunit beta 1 binding protein 2	A_23_P45424	0.00424	1.18	Up	other	Unknown
KCNA5	potassium voltage-gated channel subfamily A member 5	A_23_P417173	0.000754	1.55	Up	ion channel	Plasma Membrane
MYOC	myocilin	A_23_P23783	0.00261	-1.93	Up	other	Cytoplasm
MYOZ1	myozenin 1	A_23_P1320	0.000000214	2.64	Up	other	Cytoplasm
NR2F1	nuclear receptor subfamily 2 group F member 1	A_33_P3403117	0.000307	-2.04	Up	ligand-dependent nuclear receptor	Nucleus
RYR2	ryanodine receptor 2	A_23_P137797	0.00176	-1.35	Up	ion channel	Plasma Membrane
SFRP2	secreted frizzled related protein 2	A_23_P81103	0.000472	1.88	- -	transmembrane receptor	Plasma Membrane
SLC6A4	solute carrier family 6 member 4	A_32_P182812	0.000041	3.01	Up	transporter	Plasma Membrane
SLC8A1	solute carrier family 8 member A1	A_32_P147078	0.000608	1.29	Up	transporter	Plasma Membrane
SOST	sclerostin	A_23_P118571	0.0000586	1.84	Up	other	Extracellular Space
TAGLN	transgelin	A_23_P87011	0.00326	1.26	Up	other	Cytoplasm
TNNC1	troponin C1, slow skeletal and cardiac type	A_23_P166823	0.00000899	2.37	Up	other	Cytoplasm
TNNT1	troponin T1, slow skeletal type	A_33_P3397865	0.000923	2.02	Up	other	Cytoplasm
