# Supplementary material for: Developmental and Structural Alterations at the Ductus–Aortic Isthmus Interface in Infantile Coarctation of the Aorta: A Biological Basis for Persistent Vascular Disease Beyond Anatomical Repair
Source: J Clin Med. 2026 Jul 3;15(13):5214. doi: 10.3390/jcm15135214 (PMC13362620; doi:10.3390/jcm15135214)
Supplement: Supplementary file 1 [file jcm-15-05214-s001.zip › Table S5.xlsx]

## Sheet: Sheet1
Name	Entrez Gene	Identifier	Expr p-value	Expr Log Ratio	Expected	Molecule Type	Location
DLX1	distal-less homeobox 1	A_32_P142818	0.0000000000402	4.59	Up	transcription regulator	Nucleus
DLX2	distal-less homeobox 2	A_23_P28598	0.0000000000000168	5.37	Up	transcription regulator	Nucleus
DLX5	distal-less homeobox 5	A_33_P3235147	0.000000000877	3.88	Up	transcription regulator	Nucleus
DLX6	distal-less homeobox 6	A_33_P3242883	0.0000000122	3.67	Up	transcription regulator	Nucleus
HAND2	heart and neural crest derivatives expressed 2	A_23_P373521	0.0000663	-2.15	Up	transcription regulator	Nucleus
HOXA3	homeobox A3	A_23_P501538	0.000183	1.63	Up	transcription regulator	Nucleus
HOXA4	homeobox A4	A_33_P3377529	0.00000127	2.38	Up	transcription regulator	Nucleus
HOXA5	homeobox A5	A_23_P93772	0.00104	1.59	Up	transcription regulator	Nucleus
HOXB2	homeobox B2	A_23_P107283	0.00108	1.39	Up	transcription regulator	Nucleus
HOXB3	homeobox B3	A_23_P316511	0.0000119	2.00	Up	transcription regulator	Nucleus
HOXB4	homeobox B4	A_24_P416370	0.0000159	1.95	Up	transcription regulator	Nucleus
HOXB5	homeobox B5	A_23_P363316	0.000000000818	3.67	Up	transcription regulator	Nucleus
HOXB6	homeobox B6	A_23_P66682	0.0000000122	2.96	Up	transcription regulator	Nucleus
HOXC4	homeobox C4	A_33_P3300975	0.00000054	2.95	Up	transcription regulator	Nucleus
HOXD3	homeobox D3	A_23_P323180	0.000000000011	4.68	Up	transcription regulator	Nucleus
